# Supplementary material for: Organic matter degradation by oceanic fungi differs between polar and non-polar waters
Source: Nat Commun. 2025 Aug 15;16:7589. doi: 10.1038/s41467-025-63047-4 (PMC12356891; doi:10.1038/s41467-025-63047-4)
Supplement: Supplementary file 3 — Supplementary Data 1, 2, 3, 4, 5, 6, 7 [file 41467_2025_63047_MOESM3_ESM.zip › Supplementary Data/Supplementary Data 1.xlsx]

## Sheet: Table S1
Supplementary Data 1: Sample information and environmental parameters
sample	depth	layer	lat	long	temperature	fluorescence	salinity	oxygen	Chlorophyll
At1_DM_3_3	115	dcm	32.1847	-21.5315	18.5532	0.1674	36.5834	7.1283	0.0201579
At1_DM_4_3	125	dcm	28.657	-23.4038	19.6314	0.2846	36.775	7.0078	0.0291726
At1_SR_6_3	5	surface	22.2203	-26.633	23.5817	0.0941	36.9635	6.6769	0.0295483
At1_DM_6_3	93	dcm	22.2203	-26.633	21.8796	0.4458	36.96	6.9545	0.0825098
At1_DM_7_3	85	dcm	18.869	-28.3185	20.775	0.4898	36.7209	6.1563	0.0621014
At1_SR_9_3	5	surface	10.8708	-29.2293	26.3967	0.1015	32.7195	5.6656	0.0425695
At1_DM_9_3	55	dcm	10.8708	-29.2293	18.6255	0.7315	35.7786	4.2803	0.0798429
At1_DM_10_3	53	dcm	7.343	-29.5808	25.3454	0.7242	36.2827	5.7354	0.161639
At1_DM_12_3	45	dcm	0.1375	-30.5005	26.6343	0.4824	36.2808	6.2398	0.144361
At1_DM_14_3	120	dcm	-6.7668	-31.3318	22.2037	0.5923	36.6405	5.8165	0.124078
At1_DM_15_3	140	dcm	-14.3667	-33.9103	24.1096	0.248	37.1558	6.4906	0.0313011
At1_DM_16_3	60	dcm	-17.7668	-35.2665	27.4704	0.4311	37.3112	6.5036	0.089396
At1_DM_18_3	55	dcm	-24.9001	-38.7133	24.0436	0.2114	37.0714	6.7666	0.102042
At1_DM_19_3	110	dcm	-27.7836	-40.6592	17.64	0.3066	35.8159	7.0802	0.0718674
At1_DM_22_3	60	dcm	-37.2335	-48.0917	16.7481	1.4055	35.3185	8.0742	0.497688
At1_SR_24_3	5	surface	-46.4784	-58.2893	13.7654	0.7973	33.1899	7.0597	0.347442
At2_DM_1_3	25	dcm	-62.9482	-60.6497	1.32	0.8243	34.1109	7.5796	0.341885
At2_DM_3_3	24	dcm	-62.9168	-61.1017	0.983	0.9107	34.1025	6.8283	0.494456
At2_DM_4_3	20	dcm	-64.5737	-62.5617	0.9398	1.5538	33.5241	8.0089	1.08794
At2_DM_6_3	16	dcm	-66.9158	-69.1055	0.3449	8.2322	33.1575	9.3747	0.857669
At2_DM_7_3	21	dcm	-67.7425	-68.0233	-0.8642	10.3309	33.0608	8.4605	0.78735
At2_DM_9_3	33	dcm	-69.2072	-78.8395	-0.0225	1.9661	33.8352	7.8128	0.441756
At2_DM_10_3	50	dcm	-67.6907	-74.9957	0.794	2.9005	33.9585	7.8463	1.12749
At2_DM_11_3	36	dcm	-62.563	-58.6208	1.0941	2.2202	34.3564	7.8767	2.30606
At2_DM_12_3	56	dcm	-62.9768	-60.2597	0.3047	0.5803	34.4057	7.5973	0.518251
At2_DM_13_3	40	dcm	-62.9513	-60.6405	1.5064	0.3496	34.0714	7.5222	0.15957
At1_DM_3_22	115	dcm	32.1847	-21.5315	18.5532	0.1674	36.5834	7.1283	0.0559664
At1_DM_4_22	125	dcm	28.657	-23.4038	19.6314	0.2846	36.775	7.0078	0.077752
At1_SR_6_22	5	surface	22.2203	-26.633	23.5817	0.0941	36.9635	6.6769	0.119195
At1_DM_6_22	93	dcm	22.2203	-26.633	21.8796	0.4458	36.96	6.9545	0.195319
At1_DM_7_22	85	dcm	18.869	-28.3185	20.775	0.4898	36.7209	6.1563	0.137224
At1_SR_9_22	5	surface	10.8708	-29.2293	26.3967	0.1015	32.7195	5.6656	0.126206
At1_DM_9_22	55	dcm	10.8708	-29.2293	18.6255	0.7315	35.7786	4.2803	0.290474
At1_SR_10_22	5	surface	7.343	-29.5808	27.4518	0.0868	34.9666	6.3313	0.105547
At1_DM_10_22	53	dcm	7.343	-29.5808	25.3454	0.7242	36.2827	5.7354	0.28797
At1_SR_12_22	5	surface	0.1375	-30.5005	27.0371	0.248	36.3017	6.2521	0.153125
At1_DM_12_22	45	dcm	0.1375	-30.5005	26.6343	0.4824	36.2808	6.2398	0.279206
At1_DM_14_22	120	dcm	-6.7668	-31.3318	22.2037	0.5923	36.6405	5.8165	0.215352
At1_DM_15_22	140	dcm	-14.3667	-33.9103	24.1096	0.248	37.1558	6.4906	0.119445
At1_DM_16_22	60	dcm	-17.7668	-35.2665	27.4704	0.4311	37.3112	6.5036	0.182173
At1_DM_18_22	55	dcm	-24.9001	-38.7133	24.0436	0.2114	37.0714	6.7666	0.209968
At1_DM_19_22	110	dcm	-27.7836	-40.6592	17.64	0.3066	35.8159	7.0802	0.132341
At1_DM_22_22	60	dcm	-37.2335	-48.0917	16.7481	1.4055	35.3185	8.0742	0.366223
At1_SR_24_22	5	surface	-46.4784	-58.2893	13.7654	0.7973	33.1899	7.0597	0.108719
At2_DM_2_22	29	dcm	-62.7062	-60.635	1.2976	1.167	34.0748	7.6667	0.287295
At2_DM_3_22	24	dcm	-62.9168	-61.1017	0.983	0.9107	34.1025	6.8283	0.273998
At2_DM_4_22	20	dcm	-64.5737	-62.5617	0.9398	1.5538	33.5241	8.0089	0.483958
At2_DM_6_22	16	dcm	-66.9158	-69.1055	0.3449	8.2322	33.1575	9.3747	0.134962
At2_DM_7_22	21	dcm	-67.7425	-68.0233	-0.8642	10.3309	33.0608	8.4605	0.0758655
At2_DM_9_22	33	dcm	-69.2072	-78.8395	-0.0225	1.9661	33.8352	7.8128	0.280926
At2_DM_11_22	36	dcm	-62.563	-58.6208	1.0941	2.2202	34.3564	7.8767	0.342935
At2_DM_12_22	56	dcm	-62.9768	-60.2597	0.3047	0.5803	34.4057	7.5973	0.139623
At2_DM_13_22	40	dcm	-62.9513	-60.6405	1.5064	0.3496	34.0714	7.5222	0.0363931
