# Supplementary material for: Organic matter degradation by oceanic fungi differs between polar and non-polar waters
Source: Nat Commun. 2025 Aug 15;16:7589. doi: 10.1038/s41467-025-63047-4 (PMC12356891; doi:10.1038/s41467-025-63047-4)
Supplement: Supplementary file 3 — Supplementary Data 1, 2, 3, 4, 5, 6, 7 [file 41467_2025_63047_MOESM3_ESM.zip › Supplementary Data/Supplementary Data 2.xlsx]

## Sheet: Table S2
Supplementary Data 2: Sequencing statistics of 42 metagenomic libraries.
	Sample	Raw reads	Raw data (Gb)
1	At1_DM_3_22	76544988	11.5
2	At1_DM_3_3	80526036	12.1
3	At1_DM_4_22	78353944	11.8
4	At1_DM_4_3	67073810	10.1
5	At1_DM_6_22	76349270	11.5
6	At1_DM_6_3	67046790	10.1
7	At1_DM_7_22	82312766	12.3
8	At1_DM_7_3	78762936	11.8
9	At1_DM_9_22	72441880	10.9
10	At1_DM_9_3	67114738	10.1
11	At1_DM_10_22	75836072	11.4
12	At1_DM_12_22	81263610	12.2
13	At1_DM_14_22	74444076	11.2
14	At1_DM_14_3	67177004	10.1
15	At1_DM_15_22	73841816	11.1
16	At1_DM_16_22	84183706	12.6
17	At1_DM_18_22	74160686	11.1
18	At1_DM_18_3	71954728	10.8
19	At1_DM_19_22	71092582	10.7
20	At1_DM_22_22	79335520	11.9
21	At1_DM_22_3	68502104	10.3
22	At1_SR_6_22	74558758	11.2
23	At1_SR_6_3	63373790	9.5
24	At1_SR_9_22	74947568	11.2
25	At1_SR_10_22	75384926	11.3
26	At1_SR_12_22	77037308	11.6
27	At1_SR_24_22	72440014	10.9
28	At2_DM_1_3	71954784	10.8
29	At2_DM_2_22	57759266	8.7
30	At2_DM_3_22	61026346	9.2
31	At2_DM_3_3	59413240	8.9
32	At2_DM_4_22	62578196	9.4
33	At2_DM_4_3	74327596	11.1
34	At2_DM_6_22	58316166	8.7
35	At2_DM_6_3	64311922	9.6
36	At2_DM_9_22	84997894	12.7
37	At2_DM_9_3	77412088	11.6
38	At2_DM_10_3	77572232	11.6
39	At2_DM_11_3	66563988	10
40	At2_DM_12_22	79949998	12
41	At2_DM_13_22	67317022	10.1
42	At2_DM_13_3	62576832	9.4
