# Supplementary material for: Organic matter degradation by oceanic fungi differs between polar and non-polar waters
Source: Nat Commun. 2025 Aug 15;16:7589. doi: 10.1038/s41467-025-63047-4 (PMC12356891; doi:10.1038/s41467-025-63047-4)
Supplement: Supplementary file 3 — Supplementary Data 1, 2, 3, 4, 5, 6, 7 [file 41467_2025_63047_MOESM3_ESM.zip › Supplementary Data/Supplementary Data 3.xlsx]

## Sheet: Table S3
Supplementary Data 3: Sequencing statistics of 53 metatranscriptomic libraries.
	Sample	Raw reads	Raw data (Gb)	Clean reads	Fastq size (Gb)	No. Contigs	Avg_length (bp)	N50 of contigs
1	At1_DM_10_22	253581028	38	248935856	36.8663	1940263	502	495
2	At1_DM_10_3	261506106	39.2	255417728	37.8311	2994706	473.6	467
3	At1_DM_12_22	230077274	34.5	226341654	33.6985	2416810	497.3	488
4	At1_DM_12_3	249863766	37.5	245884880	36.4551	1970371	511.6	510
5	At1_DM_14_22	250909558	37.6	247078268	36.7148	2722050	515.2	513
6	At1_DM_14_3	278356458	41.8	274075518	40.7677	3723308	498	494
7	At1_DM_15_22	212644796	31.9	208796254	31.0026	1873360	482.6	472
8	At1_DM_15_3	233306618	35	229188688	34.0721	2633446	472.1	462
9	At1_DM_16_22	218573906	32.8	214170430	31.5252	1675362	471.7	460
10	At1_DM_16_3	200635102	30.1	195112942	28.8501	14853	418.8	400
11	At1_DM_18_22	286657550	43	280317804	41.1591	2688103	488.7	481
12	At1_DM_18_3	219121026	32.9	215493442	32.0146	2289492	458.9	448
13	At1_DM_19_22	273644324	41	269328484	40.0206	1724896	486.1	472
14	At1_DM_19_3	265293302	39.8	260756218	38.7748	1926304	460.4	446
15	At1_DM_22_22	263408088	39.5	259367448	38.6021	3640892	514.4	511
16	At1_DM_22_3	255104478	38.3	251352946	37.4162	3609146	485.9	479
17	At1_DM_3_22	236133814	35.4	232307566	34.4835	1941705	479.1	466
18	At1_DM_3_3	233158988	35	229089902	34.0535	1566575	453.1	437
19	At1_DM_4_22	296288124	44.4	291254302	43.2475	2535557	496.5	486
20	At1_DM_4_3	241253582	36.2	236193594	35.0981	35869	427.8	409
21	At1_DM_6_22	278897604	41.8	273152354	40.5624	2783278	500.1	494
22	At1_DM_6_3	244760132	36.7	239618500	35.612	1225967	454.3	437
23	At1_DM_7_22	274938958	41.2	269399540	39.9875	2733017	507.2	503
24	At1_DM_7_3	252021626	37.8	246205136	36.5724	1658102	460.9	448
25	At1_DM_9_22	270472550	40.6	264992908	39.3437	3291311	508.5	509
26	At1_DM_9_3	223346318	33.5	218026690	32.3985	2149849	471	462
27	At1_SR_10_22	260504672	39.1	253963790	36.5483	50017	448	436
28	At1_SR_12_22	223039676	33.5	217668424	31.2615	1469679	508.5	503
29	At1_SR_24_22	263830900	39.6	259477862	38.602	2640971	541.8	541
30	At1_SR_24_3	236839424	35.5	232746644	34.6103	2017706	515.3	511
31	At1_SR_6_22	269448086	40.4	263772382	38.301	1940896	529.2	534
32	At1_SR_6_3	233466160	35	230067032	34.2453	2798635	486.7	476
33	At1_SR_9_22	246023098	36.9	239932978	34.4582	576234	473.9	464
34	At1_SR_9_3	282373120	42.4	277266068	41.12	1011431	454.8	440
35	At2_DM_1_3	261791288	39.3	257314332	38.2175	325673	528.9	537
36	At2_DM_10_3	250932008	37.6	246808344	36.7148	2025366	620.2	667
37	At2_DM_11_22	242592516	36.4	238754452	35.5312	875607	631.6	677
38	At2_DM_11_3	185819670	27.9	182822920	27.191	2356125	591.9	616
39	At2_DM_12_22	288630870	43.3	284883042	42.4245	1115443	567.3	578
40	At2_DM_12_3	242005578	36.3	238269952	35.4508	1688237	605.3	639
41	At2_DM_13_22	200042688	30	195544692	29.0221	407897	557.5	559
42	At2_DM_13_3	235763698	35.4	231300660	34.3144	575475	512.3	519
43	At2_DM_2_22	219341032	32.9	215171650	31.9685	1610911	610.7	651
44	At2_DM_3_22	225550682	33.8	222193572	33.0589	1889636	629.1	683
45	At2_DM_3_3	262104294	39.3	258212294	38.4224	2073187	607.8	651
46	At2_DM_4_22	194931712	29.2	192157490	28.5935	1734707	671.4	760
47	At2_DM_4_3	237056424	35.6	233309556	34.6932	1492543	600.7	650
48	At2_DM_6_22	273637510	41	269141354	40.053	1989920	629.4	683
49	At2_DM_6_3	231416516	34.7	225249538	33.4003	25191	472.9	467
50	At2_DM_7_22	245926540	36.9	241805770	35.9842	1599756	559.5	564
51	At2_DM_7_3	255337024	38.3	250578682	37.2216	188503	516.6	523
52	At2_DM_9_22	287326156	43.1	282715350	42.0711	1252978	571.7	596
53	At2_DM_9_3	206107566	30.9	202710982	30.1649	1263120	553.8	579
						94760436
