# Supplementary material for: Organic matter degradation by oceanic fungi differs between polar and non-polar waters
Source: Nat Commun. 2025 Aug 15;16:7589. doi: 10.1038/s41467-025-63047-4 (PMC12356891; doi:10.1038/s41467-025-63047-4)
Supplement: Supplementary file 3 — Supplementary Data 1, 2, 3, 4, 5, 6, 7 [file 41467_2025_63047_MOESM3_ESM.zip › Supplementary Data/Supplementary Data 4.xlsx]

## Sheet: Tables S4
Supplementary Data 4: Occurrence of predicted total and secretory peptidases and CAZymes in the metagenome.
Sample	Total fungal peptidases	Total eukaryotic peptidases	Secretory fungal peptidases	Secretory eukaryotic peptidases	Total fungal CAZymes	Total eukaryotic CAZymes	Secretory fungal CAZymes	Secretory eukaryotic CAZymes
At1_DM_3_22	12	4114	0	211	21	2100	1	115
At1_DM_3_3	8	3734	0	209	16	1618	2	122
At1_DM_4_22	9	5750	0	285	21	2920	1	169
At1_DM_4_3	5	3392	0	163	25	1465	1	114
At1_DM_6_22	14	5555	0	276	27	2744	1	153
At1_DM_6_3	7	3787	0	214	19	1651	3	139
At1_DM_7_22	14	6276	0	327	29	3266	3	192
At1_DM_7_3	9	4395	0	235	23	1947	4	153
At1_DM_9_22	12	5859	1	324	24	3005	1	176
At1_DM_9_3	7	3773	0	169	13	1648	1	136
At1_DM_10_22	6	5270	0	282	22	2494	0	151
At1_DM_12_22	12	5834	0	302	13	2828	1	175
At1_DM_14_22	10	5004	0	276	15	2441	0	131
At1_DM_14_3	4	3157	0	167	18	1439	0	118
At1_DM_15_22	10	3023	0	156	14	1539	0	94
At1_DM_16_22	4	2005	0	87	10	874	0	57
At1_DM_18_22	5	1989	0	95	7	928	0	51
At1_DM_18_3	5	2615	0	170	10	1179	0	106
At1_DM_19_22	11	3813	0	211	24	2052	1	115
At1_DM_22_22	15	6462	0	314	21	3058	0	172
At1_DM_22_3	6	3691	0	222	14	1733	1	122
At1_SR_6_22	20	5737	2	317	30	2664	2	136
At1_SR_6_3	7	4109	0	254	20	1839	3	143
At1_SR_9_22	6	2309	0	119	12	837	0	46
At1_SR_10_22	7	1497	1	65	9	573	0	34
At1_SR_12_22	10	6933	0	380	14	3275	1	206
At1_SR_24_22	7	4220	0	186	13	1937	0	127
At2_DM_1_3	32	9662	0	607	36	5595	5	386
At2_DM_2_22	26	8727	0	463	37	4571	1	287
At2_DM_3_22	35	10557	1	627	55	6087	4	405
At2_DM_3_3	37	9706	0	669	55	5900	4	419
At2_DM_4_22	31	7826	2	501	64	5053	5	306
At2_DM_4_3	39	9128	1	667	69	6350	4	449
At2_DM_6_22	40	6902	1	439	61	3963	5	277
At2_DM_6_3	22	6397	1	456	50	3946	2	313
At2_DM_9_22	47	11751	1	499	58	5194	2	296
At2_DM_9_3	31	9225	0	523	42	4858	5	327
At2_DM_10_3	30	7696	1	550	43	4728	1	351
At2_DM_11_3	18	8612	0	676	42	5009	2	362
At2_DM_12_22	33	10126	0	714	62	5939	4	435
At2_DM_13_22	12	3431	0	155	29	2214	1	132
At2_DM_13_3	19	5489	0	347	32	3409	2	241
