# Supplementary material for: Organic matter degradation by oceanic fungi differs between polar and non-polar waters
Source: Nat Commun. 2025 Aug 15;16:7589. doi: 10.1038/s41467-025-63047-4 (PMC12356891; doi:10.1038/s41467-025-63047-4)
Supplement: Supplementary file 3 — Supplementary Data 1, 2, 3, 4, 5, 6, 7 [file 41467_2025_63047_MOESM3_ESM.zip › Supplementary Data/Supplementary Data 5.xlsx]

## Sheet: Table S5
Supplementary Data 5: Occurrence of predicted total and secretory peptidases and CAZymes in the metatranscriptome.
Sample	Total fungal peptidases	Total eukaryotic peptidases	Secretory fungal peptidases	Secretory eukaryotic peptidases	Total fungal CAZymes	Total eukaryotic CAZymes	Secretory fungal CAZymes	Secretory eukaryotic CAZymes
At1_DM_3_3	107	54778	3	3014	552	14940	35	1169
At1_DM_3_22	129	51250	7	2991	560	15109	36	1087
At1_DM_4_3	43	24116	2	1626	239	6872	24	645
At1_DM_4_22	145	57457	5	3231	634	17250	46	1181
At1_DM_6_3	90	56830	4	3366	554	16705	43	1383
At1_DM_6_22	187	79582	9	4364	877	24076	64	1635
At1_DM_7_3	103	58639	4	3162	588	16683	50	1293
At1_DM_7_22	162	69820	7	3797	792	21182	60	1378
At1_DM_9_3	119	66121	9	3258	593	18660	51	1363
At1_DM_9_22	189	89281	9	4468	825	25495	61	1706
At1_DM_10_3	122	81077	4	3697	751	23336	51	1619
At1_DM_10_22	128	57365	8	3301	594	17524	46	1267
At1_DM_12_3	108	52960	5	3148	508	15858	46	1251
At1_DM_12_22	137	72135	6	3807	669	20975	49	1560
At1_DM_14_3	190	104421	9	4973	1112	30341	77	1980
At1_DM_14_22	160	72913	9	4119	822	22428	57	1505
At1_DM_15_3	144	79547	5	3813	819	22596	56	1545
At1_DM_15_22	117	51445	5	2901	608	15620	45	1134
At1_DM_16_3	6	1311	0	119	18	426	3	72
At1_DM_16_22	79	46917	6	2514	548	14649	33	1083
At1_DM_18_3	105	75091	1	3688	764	21693	50	1508
At1_DM_18_22	144	80097	5	4215	920	24028	57	1555
At1_DM_19_3	101	70715	4	3882	724	20748	67	1536
At1_DM_19_22	104	53593	7	3252	560	16776	43	1198
At1_DM_22_3	156	96482	6	4834	858	27387	54	1818
At1_DM_22_22	177	92008	7	4764	838	27068	60	1713
At1_SR_6_3	139	85365	9	4452	940	25479	64	1821
At1_SR_6_22	117	48058	6	2962	472	14353	41	1075
At1_SR_9_3	52	33372	0	1790	344	9936	20	824
At1_SR_9_22	46	18649	2	1180	192	5353	16	486
At1_SR_10_22	7	2208	0	200	14	634	2	89
At1_SR_12_22	112	49658	8	3063	446	15439	40	1235
At1_SR_24_3	99	51761	3	3003	303	15469	22	1175
At1_SR_24_22	131	60793	2	3429	375	18615	24	1273
At2_DM_1_3	46	22174	0	1695	98	8573	11	749
At2_DM_2_22	148	46770	3	3026	238	17409	18	1166
At2_DM_3_3	153	49119	3	3159	255	18797	16	1187
At2_DM_3_22	161	49408	4	3125	269	19419	15	1241
At2_DM_4_3	105	33771	2	2448	188	14491	13	946
At2_DM_4_22	136	37563	4	2423	213	15865	13	939
At2_DM_6_3	3	2089	0	267	7	760	5	143
At2_DM_6_22	148	47734	4	2979	261	18039	19	1104
At2_DM_7_3	13	7874	1	680	27	2534	6	328
At2_DM_7_22	131	41754	3	2645	210	15262	15	1017
At2_DM_9_3	117	33364	2	2036	144	11373	10	759
At2_DM_9_22	121	33861	3	2140	152	11912	10	846
At2_DM_10_3	26	13091	2	1175	48	4599	6	484
At2_DM_11_3	91	35048	3	2657	146	13461	13	977
At2_DM_11_22	159	51059	3	3178	256	19484	15	1165
At2_DM_12_3	106	35244	3	2617	160	13684	10	1033
At2_DM_12_22	165	56252	4	3452	271	20403	16	1310
At2_DM_13_3	40	16841	0	1529	73	6052	5	583
At2_DM_13_22	105	39845	3	2692	215	14885	11	985
