# Supplementary material for: Organic matter degradation by oceanic fungi differs between polar and non-polar waters
Source: Nat Commun. 2025 Aug 15;16:7589. doi: 10.1038/s41467-025-63047-4 (PMC12356891; doi:10.1038/s41467-025-63047-4)
Supplement: Supplementary file 3 — Supplementary Data 1, 2, 3, 4, 5, 6, 7 [file 41467_2025_63047_MOESM3_ESM.zip › Supplementary Data/Supplementary Data 6.xlsx]

## Sheet: Table S6
Supplementary Data 6: Random forest prediction of prptidase families. Feature importance of the peptidases identified using random forest classification (ntree = 500). Statistical significance of each variable’s importance (Mean Decrease Accuracy) was assessed using the rfPermute package in R. P-values were derived from permutation-based tests (two-sided), with significance levels indicated as *p…
peptidase family	non-polar	non-polar.pval	polar	polar.pval	MeanDecreaseAccuracy	MeanDecreaseAccuracy.pval	MeanDecreaseGini	MeanDecreaseGini.pval
C01	8.06701	0.00990099	8.27372	0.00990099	8.71081	0.00990099	2.19276	0.00990099
M01	7.56131	0.00990099	7.29165	0.00990099	8.18269	0.00990099	1.65073	0.00990099
M36	7.27692	0.00990099	6.86387	0.00990099	7.8902	0.00990099	1.8052	0.00990099
S53	7.25407	0.00990099	6.59078	0.00990099	7.83078	0.00990099	1.75481	0.00990099
S09	4.84089	0.00990099	6.22726	0.00990099	6.76864	0.00990099	1.47605	0.00990099
M24	5.06972	0.00990099	6.17751	0.00990099	6.43004	0.00990099	0.752563	0.029703
M43	4.25508	0.029703	5.08518	0.00990099	6.34721	0.019802	1.06659	0.019802
C19	4.00802	0.019802	5.54182	0.00990099	6.04232	0.00990099	0.880656	0.0792079
S10	4.75729	0.019802	3.96347	0.029703	5.62353	0.00990099	0.958271	0.039604
S01	4.88044	0.029703	3.5028	0.039604	5.39269	0.029703	1.12531	0.039604
A01	4.93463	0.00990099	3.22025	0.0792079	5.243	0.00990099	0.763342	0.217822
M38	3.79199	0.019802	4.23906	0.00990099	4.84157	0.019802	0.715425	0.178218
M14	2.71621	0.0693069	4.73664	0.00990099	4.65664	0.00990099	0.708884	0.277228
M67	2.46877	0.0990099	4.63612	0.019802	4.61637	0.019802	0.437778	0.247525
M16	3.36846	0.049505	3.80776	0.019802	4.16561	0.029703	0.536257	0.386139
C46	1.8956	0.0693069	4.02546	0.019802	4.04014	0.019802	0.292591	0.306931
A11	3.97949	0.00990099	2.17344	0.0792079	3.92109	0.019802	0.375516	0.039604
S08	3.08532	0.039604	2.76216	0.0693069	3.7808	0.039604	0.692055	0.217822
T01	2.83992	0.039604	3.4207	0.039604	3.70998	0.029703	0.199718	0.792079
M48	0.277373	0.425743	3.94686	0.019802	3.11278	0.0693069	0.436251	0.584158
S51	3.60986	0.00990099	0.414451	0.237624	3.01561	0.00990099	0.240593	0.0891089
S54	1.80794	0.118812	2.29891	0.0891089	2.91825	0.0693069	0.342739	0.980198
C86	0.928721	0.267327	3.45835	0.019802	2.76912	0.0594059	0.147146	0.920792
I51	1.41986	0.148515	2.0698	0.0891089	2.69762	0.029703	0.244539	0.633663
C44	1.58634	0.148515	2.55979	0.039604	2.48954	0.0693069	0.149563	0.920792
M12	1.27819	0.108911	1.71357	0.0693069	2.45932	0.049505	0.0717918	0.980198
S16	1.72526	0.108911	1.96985	0.0891089	2.16782	0.049505	0.0637537	0.990099
C97	0.439633	0.306931	2.53231	0.029703	2.07039	0.0594059	0.137855	1
C48	-0.938885	0.80198	3.06526	0.039604	2.0698	0.118812	0.233201	0.940594
G05	1.94343	0.049505	1.17417	0.207921	2.06422	0.0594059	0.0992589	0.861386
C111	0.617535	0.267327	1.85502	0.0990099	2.02598	0.0792079	0.0495379	0.990099
M02	1.71766	0.0693069	1.67747	0.0792079	2.00648	0.049505	0.057376	0.287129
C110	0.170326	0.435644	1.73125	0.0891089	1.71141	0.128713	0.0343355	1
C50	1.94164	0.029703	0.577543	0.29703	1.65997	0.0990099	0.10277	0.415842
C83	1.05684	0.257426	1.30336	0.0792079	1.57049	0.148515	0.0843964	1
S12	1.62639	0.0693069	0.599089	0.257426	1.56754	0.118812	0.316373	0.990099
I09	1.001	0.168317	1.001	0.287129	1.41528	0.138614	0.052617	0.653465
C56	1.001	0.207921	1.001	0.257426	1.40731	0.148515	0.0380719	0.920792
C14	1.28007	0.227723	1.58759	0.138614	1.35776	0.158416	0.226987	0.990099
A22	1.83985	0.148515	0.634297	0.306931	1.27159	0.19802	0.0949186	1
M76	1.001	0.267327	0	0.633663	1.001	0.227723	0.0136624	0.960396
C12	0	0.475248	1.001	0.19802	1.001	0.217822	0.00252161	1
M15	-1.001	0.742574	1.36693	0.158416	1.001	0.227723	0.0139404	1
A31	0	0.465347	1.001	0.19802	1.001	0.237624	0.0336653	1
C13	0.318032	0.39604	2.0039	0.0594059	0.987236	0.19802	0.0516986	1
M41	2.2105	0.049505	-1.75977	0.90099	0.903408	0.237624	0.103047	0.990099
M28	1.39224	0.148515	0.105749	0.386139	0.89381	0.237624	0.186822	1
C85	0.0319301	0.485149	1.48626	0.0990099	0.851025	0.19802	0.238061	0.861386
M03	-0.1983	0.514851	1.25288	0.138614	0.797831	0.207921	0.159677	0.980198
I87	-0.369078	0.564356	1.36716	0.148515	0.794233	0.237624	0.12013	1
T03	0	0.425743	0.794568	0.19802	0.654023	0.257426	0.0240915	1
M54	-1.001	0.80198	1.31533	0.158416	0.596332	0.326733	0.0295204	1
M35	-0.498856	0.643564	1.9194	0.0594059	0.547805	0.326733	0.105588	1
S49	0.0565235	0.49505	0.913648	0.257426	0.426489	0.356436	0.0518759	1
C54	0.704118	0.287129	0.391261	0.247525	0.307914	0.39604	0.058475	1
M49	0	1	0	1	0	1	0	1
M100	0	1	0	1	0	1	0	1
M82	0	1	0	1	0	1	0	1
C69	0	1	0	1	0	1	0	1
A28	0	0.80198	0	0.841584	0	0.772277	0.0035	0.990099
S77	0	1	0	1	0	1	0	1
M10	0	1	0	1	0	1	0	1
C18	0	1	0	1	0	1	0	1
N06	0	1	0	1	0	1	0	1
C40	0	1	0	1	0	1	0	1
I29	0	1	0	1	0	1	0	1
S46	0	1	0	1	0	1	0	1
C11	0	1	0	1	0	1	0	1
C78	0	1	0	1	0	1	0	1
S37	0	1	0	1	0	1	0	1
I43	0	1	0	1	0	1	0	1
C89	0	1	0	1	0	1	0	1
M18	0	1	0	1	0	1	0	1
I15	0	1	0	1	0	1	0	1
C115	0	1	0	1	0	1	0	1
T05	0	1	0	1	0	1	0	1
C121	0	1	0	1	0	1	0	1
I17	0	1	0	1	0	1	0	1
I01	0	1	0	1	0	1	0	1
N11	0	1	0	1	0	1	0	1
C51	0	1	0	1	0	1	0	1
M08	0	1	0	1	0	1	0	1
C64	0	0.574257	0	0.613861	0	0.544554	0	1
M29	0	1	0	1	0	1	0	1
I32	0	1	0	1	0	1	0	1
X20	0	1	0	1	0	1	0	1
C39	0	1	0	1	0	1	0	1
I83	0	1	0	1	0	1	0	1
N10	0	1	0	1	0	1	0	1
I63	0	1	0	1	0	1	0	1
M72	0	1	0	1	0	1	0	1
M50	0	1	0	1	0	1	0	1
C59	0	1	0	1	0	1	0	1
A08	0	1	0	1	0	1	0	1
T02	0	1	0	1	0	1	0	1
S13	0	1	0	1	0	1	0	1
S14	0	1	0	1	0	1	0	1
M17	0	0.445545	0	0.49505	0	0.435644	0.00484361	1
M11	0	1	0	1	0	1	0	1
M103	0	1	0	1	0	1	0	1
M78	0	1	0	1	0	1	0	1
C26	0	0.50495	0	0.60396	0	0.485149	1.38249e-05	1
M32	0	1	0	1	0	1	0	1
S60	0	1	0	1	0	1	0	1
M06	0	1	0	1	0	1	0	1
M42	0	1	0	1	0	1	0	1
S11	0	1	0	1	0	1	0	1
C25	0	1	0	1	0	1	0	1
I21	0	1	0	1	0	1	0	1
S45	0	1	0	1	0	1	0	1
S66	0	1	0	1	0	1	0	1
M64	0	1	0	1	0	1	0	1
I04	0	1	0	1	0	1	0	1
A32	0	1	0	1	0	1	0	1
X52	0	1	0	1	0	1	0	1
I44	0	1	0	1	0	1	0	1
A24	0	1	0	1	0	1	0	1
M19	0	0.405941	0	0.49505	0	0.386139	0.00304211	1
M61	0	1	0	1	0	1	0	1
S85	0	1	0	1	0	1	0	1
M95	0	1	0	1	0	1	0	1
M90	0	1	0	1	0	1	0	1
S41	0	1	0	1	0	1	0	1
C95	0	1	0	1	0	1	0	1
C45	0	1	0	1	0	1	0	1
C65	0	1	0	1	0	1	0	1
M66	0	1	0	1	0	1	0	1
M81	0	1	0	1	0	1	0	1
M04	0	1	0	1	0	1	0	1
M13	0	0.415842	0	0.376238	0	0.356436	0.00329685	1
I08	0	1	0	1	0	1	0	1
I39	0	1	0	1	0	1	0	1
M98	0	1	0	1	0	1	0	1
U69	0	1	0	1	0	1	0	1
I13	0	1	0	1	0	1	0	1
S26	0	0.475248	0	0.49505	0	0.465347	0.00839141	1
I31	0	1	0	1	0	1	0	1
I25	0	1	0	1	0	1	0	1
P02	0	1	0	1	0	1	0	1
S82	0	1	0	1	0	1	0	1
M23	0	1	0	1	0	1	0	1
I02	0	1	0	1	0	1	0	1
U32	0	1	0	1	0	1	0	1
U72	0	1	0	1	0	1	0	1
C15	0	1	0	1	0	1	0	1
G04	0	1	0	1	0	1	0	1
I93	0	1	0	1	0	1	0	1
I11	0	1	0	1	0	1	0	1
S24	0	1	0	1	0	1	0	1
P01	0	1	0	1	0	1	0	1
C82	0	1	0	1	0	1	0	1
I19	0	1	0	1	0	1	0	1
M55	0	1	0	1	0	1	0	1
C10	0	1	0	1	0	1	0	1
S78	0	1	0	1	0	1	0	1
S55	0	1	0	1	0	1	0	1
M102	0	1	0	1	0	1	0	1
I14	0	1	0	1	0	1	0	1
C87	0	1	0	1	0	1	0	1
I68	0	1	0	1	0	1	0	1
M88	0	1	0	1	0	1	0	1
M106	0	1	0	1	0	1	0	1
C96	0	1	0	1	0	1	0	1
I35	0	1	0	1	0	1	0	1
S74	0	1	0	1	0	1	0	1
S81	0	1	0	1	0	1	0	1
I42	0	1	0	1	0	1	0	1
M56	0	1	0	1	0	1	0	1
M75	0	1	0	1	0	1	0	1
C03	0	1	0	1	0	1	0	1
C67	0	1	0	1	0	1	0	1
M74	0	1	0	1	0	1	0	1
C60	0	1	0	1	0	1	0	1
M105	0	1	0	1	0	1	0	1
C101	0	1	0	1	0	1	0	1
M87	0	1	0	1	0	1	0	1
M09	0	1	0	1	0	1	0	1
C100	0	1	0	1	0	1	0	1
A39	0	1	0	1	0	1	0	1
C09	0	1	0	1	0	1	0	1
I03	0	1	0	1	0	1	0	1
S59	-0.355945	0.693069	0.386575	0.29703	-0.0481279	0.485149	0.0892878	1
S28	1.3941	0.188119	-0.794568	0.594059	-0.237585	0.524752	0.0629484	1
M20	0.551852	0.336634	-0.884612	0.70297	-0.588858	0.574257	0.091595	1
M80	-1.001	0.752475	0	0.524752	-1.001	0.693069	0.0234795	1
S15	0.596511	0.29703	-2.47361	0.950495	-1.02201	0.683168	0.192517	1
S33	-0.160652	0.524752	-1.11193	0.742574	-1.11032	0.732673	0.192472	1
U74	-0.749953	0.623762	-0.520835	0.574257	-1.25141	0.712871	0.0890674	1
C02	-2.43115	0.950495	-2.42953	0.940594	-2.91623	0.960396	0.127424	1
