# Supplementary material for: Organic matter degradation by oceanic fungi differs between polar and non-polar waters
Source: Nat Commun. 2025 Aug 15;16:7589. doi: 10.1038/s41467-025-63047-4 (PMC12356891; doi:10.1038/s41467-025-63047-4)
Supplement: Supplementary file 3 — Supplementary Data 1, 2, 3, 4, 5, 6, 7 [file 41467_2025_63047_MOESM3_ESM.zip › Supplementary Data/Supplementary Data 7.xlsx]

## Sheet: Table S7
Supplementary Data 7: Random forest prediction of CAZyme families. Feature importance of the CAZymes identified using random forest classification (ntree = 500). Statistical significance of each variable’s importance (Mean Decrease Accuracy) was assessed using the rfPermute package in R. P-values were derived from permutation-based tests (two-sided), with significance levels indicated as *p < 0.0…
CAZyme family	non-polar	non-polar.pval	polar	polar.pval	MeanDecreaseAccuracy	MeanDecreaseAccuracy.pval	MeanDecreaseGini	MeanDecreaseGini.pval
AA3	6.72986	0.00990099	7.59582	0.00990099	7.64225	0.00990099	1.72809	0.00990099
GT10	5.89156	0.00990099	6.30485	0.00990099	7.19442	0.00990099	1.13914	0.00990099
CBM13	6.70045	0.00990099	6.36061	0.00990099	7.00899	0.00990099	1.54107	0.00990099
GH128	5.77204	0.00990099	6.46399	0.00990099	6.53329	0.00990099	1.16999	0.00990099
GH45	4.69293	0.00990099	6.18178	0.00990099	6.09084	0.00990099	1.26522	0.00990099
GH9	4.96261	0.00990099	6.1077	0.00990099	5.94196	0.00990099	1.10439	0.00990099
GH29	5.28381	0.00990099	5.45706	0.00990099	5.9309	0.00990099	0.856458	0.00990099
GT62	4.18691	0.00990099	5.25216	0.00990099	5.48112	0.00990099	0.91222	0.00990099
AA15	4.292	0.00990099	5.07093	0.019802	5.39873	0.019802	0.799293	0.039604
CBM67	3.16231	0.019802	4.86971	0.00990099	4.8139	0.00990099	0.597282	0.00990099
CBM50	4.25819	0.00990099	3.92752	0.00990099	4.71119	0.00990099	0.691433	0.00990099
GT12	4.35673	0.00990099	4.0647	0.019802	4.5899	0.00990099	0.609226	0.00990099
GH5	3.95274	0.019802	3.40586	0.029703	4.21369	0.019802	0.609327	0.0594059
CE19	3.92768	0.019802	2.71892	0.049505	4.06124	0.019802	0.646016	0.00990099
CBM20	2.53557	0.019802	3.82857	0.00990099	4.00696	0.00990099	0.677337	0.00990099
GT96	3.74744	0.029703	3.15025	0.00990099	3.84056	0.019802	0.348862	0.326733
GT25	2.77372	0.019802	3.14343	0.00990099	3.72541	0.00990099	0.442014	0.227723
AA13	2.67533	0.019802	2.79275	0.00990099	3.33427	0.019802	0.28816	0.0891089
AA1	0.442698	0.336634	3.34016	0.029703	2.97741	0.039604	0.28987	0.178218
GH15	-0.0746347	0.50495	3.14734	0.019802	2.74748	0.019802	0.184163	0.326733
CE7	2.60672	0.00990099	2.38824	0.029703	2.68747	0.019802	0.129928	0.207921
GT64	1.9876	0.118812	2.037	0.0693069	2.60552	0.029703	0.281408	0.712871
CE2	1.36478	0.148515	2.72383	0.00990099	2.59502	0.00990099	0.283237	0.158416
AA5	1.86092	0.0594059	2.50424	0.0594059	2.54291	0.039604	0.116279	0.811881
GT58	3.01248	0.039604	1.1858	0.19802	2.53577	0.049505	0.171517	0.940594
GT68	2.73814	0.0594059	1.43782	0.0891089	2.46967	0.0594059	0.293877	0.534653
GT32	2.39374	0.0891089	1.76291	0.049505	2.43309	0.039604	0.257456	0.841584
GH51	2.35654	0.029703	1.72005	0.029703	2.3539	0.029703	0.0866284	0.227723
GH76	2.20249	0.0693069	1.88209	0.029703	2.34982	0.029703	0.103457	0.940594
GT23	2.05289	0.0891089	1.9047	0.0891089	2.29549	0.0594059	0.0549463	1
GH43	1.3028	0.247525	1.89518	0.0594059	2.23219	0.0792079	0.118722	1
PL20	-0.300448	0.49505	2.18186	0.049505	2.22976	0.049505	0.0579589	0.930693
GH13	1.98027	0.0594059	0.959154	0.19802	2.20849	0.039604	0.157143	0.841584
GT110	2.00402	0.0594059	1.40275	0.108911	2.11879	0.0792079	0.0950589	0.574257
CBM1	1.5029	0.227723	2.32094	0.049505	2.09157	0.0990099	0.191077	1
GH20	1.81317	0.108911	1.84136	0.0693069	2.05376	0.0693069	0.212462	0.910891
GT109	1.74687	0.128713	1.31662	0.168317	1.99101	0.0792079	0.174635	0.980198
CE14	1.9711	0.039604	1.7281	0.0693069	1.90909	0.049505	0.0584352	0.722772
CE3	2.01764	0.108911	1.46997	0.0792079	1.89597	0.0990099	0.134223	1
GT22	1.73125	0.0792079	1.36693	0.148515	1.86149	0.0891089	0.0363156	0.891089
CE8	1.58026	0.108911	0.400647	0.217822	1.81171	0.049505	0.122115	0.217822
GH93	2.09022	0.029703	0.39322	0.336634	1.76903	0.0594059	0.0857706	0.425743
GH3	1.59351	0.148515	1.28708	0.118812	1.75866	0.138614	0.143522	0.287129
CBM5	1.41621	0.0594059	1.001	0.19802	1.73557	0.039604	0.0772344	0.336634
GT50	1.70014	0.128713	1.3246	0.0891089	1.73082	0.108911	0.0829171	0.742574
CBM9	0.447303	0.316832	1.69975	0.0792079	1.7267	0.0792079	0.0603453	1
GT8	1.89135	0.158416	0.269132	0.257426	1.68251	0.128713	0.213544	0.990099
PL7	1.85141	0.118812	0.667693	0.277228	1.63581	0.138614	0.0517863	1
GH117	1.001	0.188119	1.41705	0.138614	1.60707	0.138614	0.0343933	1
GH16	0.996148	0.287129	1.21298	0.128713	1.59339	0.148515	0.137132	1
GT114	2.11492	0.029703	0.548115	0.277228	1.58425	0.138614	0.124119	0.90099
GH30	1.24195	0.247525	0.97443	0.207921	1.51701	0.188119	0.19677	0.990099
GT34	1.93189	0.0792079	0.551041	0.188119	1.47414	0.0891089	0.0445612	1
GT75	1.42357	0.138614	1.2875	0.128713	1.47338	0.138614	0.189556	0.108911
GH141	1.41121	0.0891089	0	0.80198	1.40923	0.108911	0.0224604	0.613861
AA16	1.40692	0.0792079	0	0.673267	1.40131	0.0891089	0.0512288	0.306931
CE13	1.37458	0.0693069	1.001	0.128713	1.38943	0.049505	0.0141715	0.643564
AA2	-0.209039	0.50495	1.85623	0.0693069	1.32402	0.158416	0.127958	0.792079
AA7	0	0.485149	1.29264	0.138614	1.25722	0.128713	0.0347468	1
GH18	0.516649	0.336634	1.04063	0.19802	1.14035	0.118812	0.424741	0.19802
GH135	1.73125	0.118812	0.589536	0.287129	1.03094	0.257426	0.0556469	1
CE4	1.001	0.257426	0	0.435644	1.001	0.207921	0.0262917	1
CBM42	-1.001	0.742574	1.4139	0.158416	1.001	0.207921	0.0220294	1
PL38	1.001	0.247525	1.001	0.237624	1.001	0.237624	0.0371165	1
GT31	0	0.49505	1.001	0.148515	1.001	0.158416	0.0138244	1
CBM47	0	0.49505	1.001	0.168317	1.001	0.108911	0.00709769	1
PL14	1.001	0.287129	0	0.564356	1.001	0.277228	0.0102222	1
GH11	0	0.39604	1.001	0.19802	1.001	0.188119	0.0419637	0.960396
GT57	0.447303	0.237624	1.66463	0.108911	0.947531	0.19802	0.0431899	1
GT90	1.1957	0.217822	0.212539	0.267327	0.92295	0.158416	0.189744	0.960396
GH10	0.451606	0.435644	0.819657	0.128713	0.894552	0.227723	0.0789627	1
GH7	0.526033	0.356436	0.944333	0.227723	0.879117	0.287129	0.221457	0.980198
GT17	1.311	0.188119	-0.185702	0.475248	0.691425	0.287129	0.0867261	1
GH6	-1.001	0.792079	1.40606	0.0990099	0.614671	0.257426	0.0209336	1
CBM4	-0.758373	0.643564	1.32226	0.0693069	0.527347	0.247525	0.0391932	0.970297
GT69	0.598643	0.356436	0.313587	0.356436	0.500113	0.356436	0.0414575	1
GT15	1.22515	0.217822	-1.09729	0.722772	0.481955	0.29703	0.139773	1
GH28	-0.192137	0.50495	1.17146	0.138614	0.336427	0.306931	0.166008	0.990099
GT2	-0.447303	0.70297	1.001	0.128713	0.151413	0.415842	0.0610184	1
AA11	0.623286	0.366337	-0.721898	0.60396	0.0747493	0.425743	0.0745084	1
CBM32	0	0.465347	0.108467	0.366337	0.03625	0.435644	0.0096746	1
GH49	0.457323	0.376238	-0.522426	0.633663	0.000154797	0.435644	0.234812	0.930693
PL35	0	0.732673	0	0.792079	0	0.663366	0.0032	0.940594
GH1	0	0.376238	0	0.455446	0	0.405941	0.0348444	1
GH146	0	1	0	1	0	1	0	1
GH142	0	1	0	1	0	1	0	1
GH179	0	1	0	1	0	1	0	1
GH8	0	1	0	1	0	1	0	1
GH163	0	1	0	1	0	1	0	1
GH38	0	1	0	1	0	1	0	1
CBM2	0	1	0	1	0	1	0	1
GT9	0	1	0	1	0	1	0	1
GH35	0	1	0	1	0	1	0	1
CBM88	0	1	0	1	0	1	0	1
GH127	0	1	0	1	0	1	0	1
GH99	0	1	0	1	0	1	0	1
GH37	0	1	0	1	0	1	0	1
GT30	0	1	0	1	0	1	0	1
GH95	0	1	0	1	0	1	0	1
CBM73	0	1	0	1	0	1	0	1
GT76	0	0.60396	0	0.673267	0	0.574257	0	1
GT20	0	1	0	1	0	1	0	1
GH152	0	1	0	1	0	1	0	1
GH81	0	1	0	1	0	1	0	1
CBM51	0	1	0	1	0	1	0	1
GH25	0	1	0	1	0	1	0	1
GT11	0	1	0	1	0	1	0	1
GH2	0	1	0	1	0	1	0	1
GT101	0	1	0	1	0	1	0	1
GH39	0	1	0	1	0	1	0	1
GH47	0	1	0	1	0	1	0	1
CBM66	0	1	0	1	0	1	0	1
CBM45	0	1	0	1	0	1	0	1
PL9	0	1	0	1	0	1	0	1
GT28	0	1	0	1	0	1	0	1
GH74	0	1	0	1	0	1	0	1
PL1	0	1	0	1	0	1	0	1
GH14	0	1	0	1	0	1	0	1
GH109	0	1	0	1	0	1	0	1
GT7	0	1	0	1	0	1	0	1
GH67	0	1	0	1	0	1	0	1
AA10	0	1	0	1	0	1	0	1
CE6	0	1	0	1	0	1	0	1
GH56	0	1	0	1	0	1	0	1
GH22	0	1	0	1	0	1	0	1
GH32	0	1	0	1	0	1	0	1
CBM38	0	1	0	1	0	1	0	1
GH77	0	1	0	1	0	1	0	1
GT102	0	1	0	1	0	1	0	1
GT5	0	1	0	1	0	1	0	1
GH44	0	1	0	1	0	1	0	1
GT41	0	1	0	1	0	1	0	1
PL10	0	1	0	1	0	1	0	1
GT33	0	1	0	1	0	1	0	1
GT29	0	1	0	1	0	1	0	1
GH177	0	1	0	1	0	1	0	1
GH171	0	1	0	1	0	1	0	1
GH26	0	1	0	1	0	1	0	1
CE17	0	1	0	1	0	1	0	1
GH89	0	1	0	1	0	1	0	1
GH160	0	1	0	1	0	1	0	1
CBM35	0	1	0	1	0	1	0	1
PL12	0	1	0	1	0	1	0	1
GT91	0	1	0	1	0	1	0	1
GH42	0	1	0	1	0	1	0	1
CBM94	0	1	0	1	0	1	0	1
GH103	0	1	0	1	0	1	0	1
GH139	0	1	0	1	0	1	0	1
GT13	0	1	0	1	0	1	0	1
GT49	0	1	0	1	0	1	0	1
GT16	0	1	0	1	0	1	0	1
GH130	0	1	0	1	0	1	0	1
CE15	0	1	0	1	0	1	0	1
GH182	0	1	0	1	0	1	0	1
GH165	0	1	0	1	0	1	0	1
GT66	0	1	0	1	0	1	0	1
GH143	0	1	0	1	0	1	0	1
AA4	0	1	0	1	0	1	0	1
PL29	0	1	0	1	0	1	0	1
GH114	0	1	0	1	0	1	0	1
CBM14	0	0.534653	0	0.663366	0	0.475248	0	1
CBM91	0	1	0	1	0	1	0	1
CBM21	0	1	0	1	0	1	0	1
GH17	0	0.435644	0	0.633663	0	0.475248	0	1
GH23	0	1	0	1	0	1	0	1
GH59	0	1	0	1	0	1	0	1
CBM63	0	1	0	1	0	1	0	1
GH166	0	1	0	1	0	1	0	1
GH53	0	1	0	1	0	1	0	1
CE11	0	1	0	1	0	1	0	1
GH144	0	1	0	1	0	1	0	1
GT92	0	1	0	1	0	1	0	1
GH168	0	1	0	1	0	1	0	1
GH88	0	1	0	1	0	1	0	1
GH36	0	1	0	1	0	1	0	1
GT18	0	1	0	1	0	1	0	1
CBM92	0	1	0	1	0	1	0	1
GT21	0	1	0	1	0	1	0	1
CBM57	0	1	0	1	0	1	0	1
GH105	0	1	0	1	0	1	0	1
GT1	0	1	0	1	0	1	0	1
CE12	0	1	0	1	0	1	0	1
CBM22	0	1	0	1	0	1	0	1
GH63	0	1	0	1	0	1	0	1
GT14	0	0.386139	0	0.485149	0	0.405941	0.0103636	1
GH50	0	1	0	1	0	1	0	1
GT54	0	1	0	1	0	1	0	1
GH172	0	1	0	1	0	1	0	1
PL8	0	0.564356	0	0.564356	0	0.49505	0.00266667	1
CE9	0	0.485149	0	0.465347	0	0.435644	0	1
GT27	0	1	0	1	0	1	0	1
GT103	0	1	0	1	0	1	0	1
GH62	0	1	0	1	0	1	0	1
GH115	0	1	0	1	0	1	0	1
GT35	0	1	0	1	0	1	0	1
GT24	0	1	0	1	0	1	0	1
GT116	0	1	0	1	0	1	0	1
GH79	0	0.50495	0	0.435644	0	0.465347	0	1
CBM25	0	1	0	1	0	1	0	1
GH55	0	0.653465	0	0.80198	0	0.653465	0.00371429	0.930693
CBM62	0	1	0	1	0	1	0	1
GH54	0	0.574257	0	0.49505	0	0.475248	0.0110298	1
GT95	0	1	0	1	0	1	0	1
GH140	0	1	0	1	0	1	0	1
GH175	0	1	0	1	0	1	0	1
GH85	0	1	0	1	0	1	0	1
GH71	0	1	0	1	0	1	0	1
GT19	0	1	0	1	0	1	0	1
GH110	0	1	0	1	0	1	0	1
GH33	0	1	0	1	0	1	0	1
GH162	0	1	0	1	0	1	0	1
GH183	0	1	0	1	0	1	0	1
GH92	0	1	0	1	0	1	0	1
GH137	0	1	0	1	0	1	0	1
CBM6	0	0.623762	0	0.653465	0	0.524752	0	1
GH136	0	1	0	1	0	1	0	1
GH161	0	1	0	1	0	1	0	1
GH116	0	1	0	1	0	1	0	1
CBM43	0	1	0	1	0	1	0	1
GH87	0	1	0	1	0	1	0	1
GT105	0	1	0	1	0	1	0	1
GT83	0	1	0	1	0	1	0	1
GT59	0	1	0	1	0	1	0	1
GT39	0	1	0	1	0	1	0	1
GT81	0	1	0	1	0	1	0	1
GH158	0	1	0	1	0	1	0	1
CBM48	0	1	0	1	0	1	0	1
GH78	0	1	0	1	0	1	0	1
GH48	0	1	0	1	0	1	0	1
GH65	0	1	0	1	0	1	0	1
GT67	0	1	0	1	0	1	0	1
GH125	0	1	0	1	0	1	0	1
GH107	0	1	0	1	0	1	0	1
CE20	0	1	0	1	0	1	0.0181707	0.227723
AA6	0	1	0	1	0	1	0	1
GT48	0	1	0	1	0	1	0	1
GH113	0	1	0	1	0	1	0	1
GT51	0	1	0	1	0	1	0	1
GH24	0	1	0	1	0	1	0	1
AA9	0	0.49505	0	0.475248	0	0.50495	0.0145006	1
GT43	0	1	0	1	0	1	0	1
GH4	0	1	0	1	0	1	0	1
PL13	0	1	0	1	0	1	0	1
CBM53	0	1	0	1	0	1	0	1
SLH	0	1	0	1	0	1	0	1
GH138	0	1	0	1	0	1	0	1
CBM12	0	0.841584	0	0.871287	0	0.762376	0	1
CBM85	0	1	0	1	0	1	0	1
GT65	0	1	0	1	0	1	0	1
GH100	0	1	0	1	0	1	0	1
GH57	0	1	0	1	0	1	0	1
CBM40	0	1	0	1	0	1	0	1
GT74	0	1	0	1	0	1	0	1
GH102	0	1	0	1	0	1	0	1
GT37	0	1	0	1	0	1	0	1
GT98	0	1	0	1	0	1	0	1
GH178	0	1	0	1	0	1	0	1
GH176	0	1	0	1	0	1	0	1
GH73	0	1	0	1	0	1	0	1
GH84	0	1	0	1	0	1	0	1
AA12	0	1	0	1	0	1	0	1
GH174	0	1	0	1	0	1	0	1
GT6	0	1	0	1	0	1	0	1
CBM11	0	1	0	1	0	1	0	1
PL6	0	1	0	1	0	1	0	1
CBM74	0	1	0	1	0	1	0	1
CBM8	0	1	0	1	0	1	0	1
CE16	0	1	0	1	0	1	0	1
PL25	0	1	0	1	0	1	0	1
GH133	0	1	0	1	0	1	0	1
GH106	0	1	0	1	0	1	0	1
CBM87	0	1	0	1	0	1	0	1
GH154	0	1	0	1	0	1	0	1
CE18	0	1	0	1	0	1	0	1
CBM23	0	1	0	1	0	1	0	1
CBM3	0	1	0	1	0	1	0	1
GT26	0	1	0	1	0	1	0	1
PL22	0	1	0	1	0	1	0	1
GT99	0	1	0	1	0	1	0	1
CBM41	0	1	0	1	0	1	0	1
GT106	0	1	0	1	0	1	0	1
GH104	0	1	0	1	0	1	0	1
GT111	0	1	0	1	0	1	0	1
CBM39	0	1	0	1	0	1	0	1
GT115	0	1	0	1	0	1	0	1
GT40	0	1	0	1	0	1	0	1
AA14	0	1	0	1	0	1	0	1
GH159	0	1	0	1	0	1	0	1
CBM37	0	1	0	1	0	1	0	1
GH68	0	1	0	1	0	1	0	1
PL24	0	1	0	1	0	1	0	1
CBM96	-1.001	0.80198	1.001	0.118812	-0.120777	0.475248	0.0181444	1
CE1	0	0.455446	-0.300448	0.475248	-0.25099	0.475248	0.00345614	1
GH19	-0.163036	0.455446	-0.876417	0.594059	-0.483621	0.514851	0.041584	1
GT60	0.0857381	0.584158	-0.9374	0.673267	-0.502729	0.663366	0.073266	1
GT4	-0.719257	0.831683	-0.368865	0.405941	-0.509015	0.633663	0.0177061	1
GT61	-0.756033	0.851485	-0.201956	0.485149	-0.652042	0.70297	0.183761	0.990099
GT47	0	0.534653	-0.690502	0.643564	-0.824251	0.663366	0.0193349	1
CBM18	-1.001	0.891089	0	0.633663	-1.001	0.831683	0.0107422	0.950495
GH31	-1.001	0.653465	1.001	0.148515	-1.001	0.613861	0.0109816	1
GT77	-0.839732	0.762376	-0.912657	0.613861	-1.12831	0.762376	0.03696	1
GH27	-1.34406	0.910891	1.001	0.148515	-1.41653	0.881188	0.0224619	1
GT71	-1.18055	0.851485	-1.14798	0.742574	-2.12938	0.910891	0.0427974	1
GH72	-1.1192	0.811881	-2.18978	0.950495	-2.59259	0.980198	0.105788	1
