# Supplementary material for: Organic matter degradation by oceanic fungi differs between polar and non-polar waters
Source: Nat Commun. 2025 Aug 15;16:7589. doi: 10.1038/s41467-025-63047-4 (PMC12356891; doi:10.1038/s41467-025-63047-4)
Supplement: Supplementary file 6 — Source Data [file 41467_2025_63047_MOESM6_ESM.zip]

Archive with 5 entries (4 files):
- Source data/
- Source data/Source Data_Fig. 1.xlsx
- Source data/Source Data_Fig. 2.xlsx
- Source data/Source Data_Fig. 3.xlsx
- Source data/Source Data_Fig. 4.xlsx
