# Supplementary material for: Organic matter degradation by oceanic fungi differs between polar and non-polar waters
Source: Nat Commun. 2025 Aug 15;16:7589. doi: 10.1038/s41467-025-63047-4 (PMC12356891; doi:10.1038/s41467-025-63047-4)
Supplement: Supplementary file 6 — Source Data [file 41467_2025_63047_MOESM6_ESM.zip › Source data/Source Data_Fig. 1.xlsx]

## Sheet: Fig. 1B_gene
# boxplot
Sample	Percent
At1_DM_10_22	2.696
At1_DM_12_22	2.49412
At1_DM_14_22	2.81889
At1_DM_14_3	3.76987
At1_DM_15_22	4.63262
At1_DM_16_22	7.05465
At1_DM_18_22	6.05204
At1_DM_18_3	4.8311
At1_DM_19_22	3.80678
At1_DM_22_22	2.697
At1_DM_22_3	4.82889
At1_DM_3_22	4.24297
At1_DM_4_22	2.57339
At1_DM_4_3	6.74999
At1_DM_6_22	2.7207
At1_DM_6_3	4.72406
At1_DM_7_22	2.20234
At1_DM_7_3	5.76323
At1_DM_9_22	1.76865
At1_DM_9_3	4.47758
At1_SR_10_22	7.19145
At1_SR_12_22	2.39229
At1_SR_24_22	2.8524
At1_SR_6_22	3.75323
At1_SR_6_3	5.17758
At1_SR_9_22	5.87034
At2_DM_1_3	1.48259
At2_DM_10_3	2.68512
At2_DM_11_3	2.24762
At2_DM_12_22	2.8533
At2_DM_13_22	5.80244
At2_DM_13_3	6.25349
At2_DM_2_22	2.54572
At2_DM_3_22	2.53908
At2_DM_3_3	2.21886
At2_DM_4_22	2.46065
At2_DM_4_3	3.51229
At2_DM_6_22	3.0973
At2_DM_6_3	3.03354
At2_DM_9_22	2.57933
At2_DM_9_3	1.34765

## Sheet: Fig. 1B_transcript
# boxplot
Sample	Percent
At1_DM_10_22	5.03489
At1_DM_10_3	3.85155
At1_DM_12_22	4.73882
At1_DM_12_3	3.30464
At1_DM_14_22	3.75915
At1_DM_14_3	4.25709
At1_DM_15_22	3.23012
At1_DM_15_3	4.76614
At1_DM_16_22	2.7822
At1_DM_16_3	6.63722
At1_DM_18_22	2.86976
At1_DM_18_3	3.81691
At1_DM_19_22	3.50493
At1_DM_19_3	4.89704
At1_DM_22_22	4.71838
At1_DM_22_3	4.02154
At1_DM_3_3	4.22858
At1_DM_4_22	3.7287
At1_DM_4_3	6.49232
At1_DM_6_22	3.88777
At1_DM_6_3	4.68869
At1_DM_7_22	3.77128
At1_DM_7_3	4.07065
At1_DM_9_22	4.14661
At1_DM_9_3	4.87314
At1_SR_10_22	1.15519
At1_SR_12_22	2.7851
At1_SR_24_22	4.4239
At1_SR_24_3	4.03197
At1_SR_6_22	3.42158
At1_SR_6_3	4.70229
At1_SR_9_22	2.65745
At1_SR_9_3	4.33378
At2_DM_1_3	5.79795
At2_DM_10_3	3.05275
At2_DM_11_22	4.46903
At2_DM_11_3	3.23061
At2_DM_12_22	4.42893
At2_DM_12_3	4.49547
At2_DM_13_22	3.84376
At2_DM_13_3	7.99605
At2_DM_2_22	4.67559
At2_DM_3_22	5.95326
At2_DM_3_3	5.64126
At2_DM_4_22	4.50458
At2_DM_4_3	5.83806
At2_DM_6_22	4.23334
At2_DM_6_3	4.70296
At2_DM_7_22	5.66809
At2_DM_7_3	4.1991
At2_DM_9_22	4.83689
At2_DM_9_3	5.11924

## Sheet: Fig. 1C_gene
# boxplot
Sample	Percent
At1_DM_10_22	0.132795
At1_DM_12_22	0.103315
At1_DM_14_22	0.108948
At1_DM_14_3	0.0947187
At1_DM_15_22	0.308866
At1_DM_16_22	0.204737
At1_DM_18_22	0.307978
At1_DM_18_3	0.123186
At1_DM_19_22	0.338394
At1_DM_22_22	0.184643
At1_DM_22_3	0.126585
At1_DM_3_22	0.365587
At1_DM_4_22	0.170563
At1_DM_4_3	0.184407
At1_DM_6_22	0.124964
At1_DM_6_3	0.182663
At1_DM_7_22	0.0838652
At1_DM_7_3	0.186525
At1_DM_9_22	0.0664786
At1_DM_9_3	0.164614
At1_SR_10_22	0.433282
At1_SR_12_22	0.117798
At1_SR_24_22	0.0961953
At1_SR_6_22	0.424918
At1_SR_6_3	0.163368
At1_SR_9_22	0.361773
At2_DM_1_3	0.133159
At2_DM_10_3	0.12072
At2_DM_11_3	0.498684
At2_DM_12_22	0.408696
At2_DM_13_22	0.431973
At2_DM_13_3	0.370658
At2_DM_2_22	0.300898
At2_DM_3_22	0.537908
At2_DM_3_3	0.560073
At2_DM_4_22	0.769533
At2_DM_4_3	1.42304
At2_DM_6_22	0.96292
At2_DM_6_3	0.474532
At2_DM_9_22	0.268679
At2_DM_9_3	0.0747199

## Sheet: Fig. 1C_transcript
# boxplot
Sample	Percent
At1_DM_10_22	0.161602
At1_DM_10_3	0.152335
At1_DM_12_22	0.175825
At1_DM_12_3	0.179381
At1_DM_14_22	0.197184
At1_DM_14_3	0.16975
At1_DM_15_22	0.269329
At1_DM_15_3	0.190326
At1_DM_16_22	0.151765
At1_DM_16_3	0.527084
At1_DM_18_22	0.148769
At1_DM_18_3	0.109131
At1_DM_19_22	0.195844
At1_DM_19_3	0.134882
At1_DM_22_22	0.168824
At1_DM_22_3	0.175649
At1_DM_3_3	0.241685
At1_DM_4_22	0.51881
At1_DM_4_3	0.250889
At1_DM_6_22	0.220067
At1_DM_6_3	0.12718
At1_DM_7_22	0.249022
At1_DM_7_3	0.159344
At1_DM_9_22	0.150335
At1_DM_9_3	0.159774
At1_SR_10_22	0.384724
At1_SR_12_22	0.157665
At1_SR_24_22	0.177798
At1_SR_24_3	0.188383
At1_SR_6_22	0.272315
At1_SR_6_3	0.177071
At1_SR_9_22	0.238009
At1_SR_9_3	0.148261
At2_DM_1_3	0.852122
At2_DM_10_3	0.341031
At2_DM_11_22	0.586331
At2_DM_11_3	0.0893074
At2_DM_12_22	0.303405
At2_DM_12_3	0.412214
At2_DM_13_22	0.31171
At2_DM_13_3	0.496014
At2_DM_2_22	0.659544
At2_DM_3_22	0.35332
At2_DM_3_3	0.321749
At2_DM_4_22	0.562881
At2_DM_4_3	0.53396
At2_DM_6_22	0.621891
At2_DM_6_3	0.0377304
At2_DM_7_22	0.515754
At2_DM_7_3	0.151339
At2_DM_9_22	0.96401
At2_DM_9_3	0.802433

## Sheet: Fig. 1D_gene
# boxplot
Sample	Percent
At1_DM_10_22	0
At1_DM_12_22	0
At1_DM_14_22	0
At1_DM_14_3	0
At1_DM_15_22	0
At1_DM_16_22	0
At1_DM_18_22	0
At1_DM_18_3	0
At1_DM_19_22	0
At1_DM_22_22	0
At1_DM_22_3	0
At1_DM_3_22	0
At1_DM_4_22	0
At1_DM_4_3	0
At1_DM_6_22	0
At1_DM_6_3	0
At1_DM_7_22	0
At1_DM_7_3	0
At1_DM_9_22	0.0294767
At1_DM_9_3	0
At1_SR_10_22	1.01457
At1_SR_12_22	0
At1_SR_24_22	0
At1_SR_6_22	0.640558
At1_SR_6_3	0
At1_SR_9_22	0
At2_DM_1_3	0
At2_DM_10_3	0.0776603
At2_DM_11_3	0
At2_DM_12_22	0
At2_DM_13_22	0
At2_DM_13_3	0
At2_DM_2_22	0
At2_DM_3_22	0.00995175
At2_DM_3_3	0
At2_DM_4_22	0.225873
At2_DM_4_3	0.0612866
At2_DM_6_22	0.240027
At2_DM_6_3	0.202921
At2_DM_9_22	0.0156738
At2_DM_9_3	0

## Sheet: Fig. 1D_transcript
# boxplot
Sample	Percent
At1_DM_10_22	11.8524
At1_DM_10_3	1.70825
At1_DM_12_22	6.25193
At1_DM_12_3	11.3365
At1_DM_14_22	3.65126
At1_DM_14_3	3.81331
At1_DM_15_22	16.6354
At1_DM_15_3	6.495
At1_DM_16_22	3.69819
At1_DM_18_22	4.12143
At1_DM_18_3	0.556598
At1_DM_19_22	2.23809
At1_DM_19_3	2.30396
At1_DM_22_22	2.14794
At1_DM_22_3	2.63542
At1_DM_3_3	2.6642
At1_DM_4_22	1.94481
At1_DM_4_3	2.93965
At1_DM_6_22	8.83517
At1_DM_6_3	3.32344
At1_DM_7_22	2.55367
At1_DM_7_3	3.75502
At1_DM_9_22	3.72955
At1_DM_9_3	2.80447
At1_SR_12_22	7.46878
At1_SR_24_22	1.6918
At1_SR_24_3	5.74949
At1_SR_6_3	7.80407
At1_SR_9_22	1.59044
At2_DM_10_3	0.910279
At2_DM_11_22	0.421745
At2_DM_11_3	0.59184
At2_DM_12_22	0.468794
At2_DM_12_3	0.183378
At2_DM_13_22	0.146287
At2_DM_2_22	0.32045
At2_DM_3_22	0.698388
At2_DM_3_3	0.791262
At2_DM_4_22	1.44275
At2_DM_4_3	0.540854
At2_DM_6_22	1.3517
At2_DM_7_22	1.08217
At2_DM_7_3	0.854028
At2_DM_9_22	0.312597
At2_DM_9_3	0.186244

## Sheet: Fig. 1E_gene
# boxplot
Sample	Percent
At1_DM_10_22	0.445191
At1_DM_12_22	0.408078
At1_DM_14_22	0.486978
At1_DM_14_3	0.739907
At1_DM_15_22	1.16065
At1_DM_16_22	1.05131
At1_DM_18_22	1.39213
At1_DM_18_3	1.35492
At1_DM_19_22	0.990322
At1_DM_22_22	0.443179
At1_DM_22_3	0.760666
At1_DM_3_22	0.61231
At1_DM_4_22	0.543711
At1_DM_4_3	1.29543
At1_DM_6_22	0.565868
At1_DM_6_3	0.810566
At1_DM_7_22	0.435347
At1_DM_7_3	0.769839
At1_DM_9_22	0.324491
At1_DM_9_3	0.562822
At1_SR_10_22	1.40463
At1_SR_12_22	0.426996
At1_SR_24_22	0.263856
At1_SR_6_22	1.30476
At1_SR_6_3	1.33941
At1_SR_9_22	1.10915
At2_DM_1_3	0.167633
At2_DM_10_3	0.697138
At2_DM_11_3	0.483905
At2_DM_12_22	0.740533
At2_DM_13_22	1.18873
At2_DM_13_3	1.80706
At2_DM_2_22	0.584222
At2_DM_3_22	0.609543
At2_DM_3_3	0.358522
At2_DM_4_22	1.28295
At2_DM_4_3	0.917563
At2_DM_6_22	2.51575
At2_DM_6_3	1.17034
At2_DM_9_22	0.790605
At2_DM_9_3	0.311018

## Sheet: Fig. 1E_transcript
# boxplot
Sample	Percent
At1_DM_10_22	2.9807
At1_DM_10_3	3.30116
At1_DM_12_22	2.79897
At1_DM_12_3	2.78456
At1_DM_14_22	3.37477
At1_DM_14_3	3.51705
At1_DM_15_22	4.48876
At1_DM_15_3	4.20683
At1_DM_16_22	4.34162
At1_DM_16_3	5.07118
At1_DM_18_22	4.47538
At1_DM_18_3	3.67769
At1_DM_19_22	2.98412
At1_DM_19_3	3.69242
At1_DM_22_22	3.1167
At1_DM_22_3	2.87081
At1_DM_3_3	4.06712
At1_DM_4_22	4.07314
At1_DM_4_3	4.83816
At1_DM_6_22	3.48796
At1_DM_6_3	3.13809
At1_DM_7_22	3.35126
At1_DM_7_3	3.32307
At1_DM_9_22	2.87175
At1_DM_9_3	2.95886
At1_SR_10_22	2.07028
At1_SR_12_22	2.25508
At1_SR_24_22	2.04662
At1_SR_24_3	1.61794
At1_SR_6_22	3.07132
At1_SR_6_3	3.46559
At1_SR_9_22	4.29599
At1_SR_9_3	3.28847
At2_DM_1_3	0.83116
At2_DM_10_3	0.348189
At2_DM_11_22	0.818571
At2_DM_11_3	0.201811
At2_DM_12_22	0.820002
At2_DM_12_3	0.668655
At2_DM_13_22	1.7717
At2_DM_13_3	1.8779
At2_DM_2_22	0.957587
At2_DM_3_22	0.944488
At2_DM_3_3	0.769036
At2_DM_4_22	1.13375
At2_DM_4_3	1.06579
At2_DM_6_22	1.37784
At2_DM_6_3	0.51221
At2_DM_7_22	0.933003
At2_DM_7_3	0.39193
At2_DM_9_22	1.27507
At2_DM_9_3	1.02663

## Sheet: Fig. 1F_gene
# boxplot
Sample	Percent
At1_DM_10_22	0
At1_DM_12_22	1.6903
At1_DM_14_22	0
At1_DM_14_3	0
At1_DM_15_22	0
At1_DM_16_22	0
At1_DM_18_22	0
At1_DM_18_3	0
At1_DM_19_22	0.549529
At1_DM_22_22	0
At1_DM_22_3	4.22669
At1_DM_3_22	4.0258
At1_DM_4_22	0.688825
At1_DM_4_3	3.19104
At1_DM_6_22	1.99054
At1_DM_6_3	14.2693
At1_DM_7_22	2.58853
At1_DM_7_3	15.7857
At1_DM_9_22	0.531284
At1_DM_9_3	4.90043
At1_SR_10_22	0
At1_SR_12_22	1.27641
At1_SR_24_22	0
At1_SR_6_22	2.43986
At1_SR_6_3	6.7961
At1_SR_9_22	0
At2_DM_1_3	4.96984
At2_DM_10_3	3.10765
At2_DM_11_3	2.20404
At2_DM_12_22	5.0948
At2_DM_13_22	2.25021
At2_DM_13_3	2.94916
At2_DM_2_22	6.6253
At2_DM_3_22	5.00716
At2_DM_3_3	4.60792
At2_DM_4_22	4.21064
At2_DM_4_3	2.67575
At2_DM_6_22	1.48457
At2_DM_6_3	0.686362
At2_DM_9_22	12.645
At2_DM_9_3	14.516

## Sheet: Fig. 1F_transcript
# boxplot
Sample	Percent
At1_DM_10_22	9.39753
At1_DM_10_3	5.25138
At1_DM_12_22	10.047
At1_DM_12_3	13.2938
At1_DM_14_22	7.44771
At1_DM_14_3	8.04056
At1_DM_15_22	8.60811
At1_DM_15_3	7.78122
At1_DM_16_22	8.80493
At1_DM_16_3	6.73254
At1_DM_18_22	9.45855
At1_DM_18_3	8.87725
At1_DM_19_22	8.77066
At1_DM_19_3	8.16231
At1_DM_22_22	13.2083
At1_DM_22_3	9.07528
At1_DM_3_3	7.55717
At1_DM_4_22	6.48826
At1_DM_4_3	6.90678
At1_DM_6_22	10.5265
At1_DM_6_3	6.16253
At1_DM_7_22	11.8119
At1_DM_7_3	7.45799
At1_DM_9_22	8.13829
At1_DM_9_3	7.79723
At1_SR_10_22	16.2345
At1_SR_12_22	11.2293
At1_SR_24_22	15.2442
At1_SR_24_3	8.78502
At1_SR_6_22	11.7078
At1_SR_6_3	12.2989
At1_SR_9_22	11.2892
At1_SR_9_3	5.91892
At2_DM_1_3	9.41819
At2_DM_11_22	3.49449
At2_DM_11_3	6.38479
At2_DM_12_22	7.66415
At2_DM_12_3	6.09612
At2_DM_13_22	6.28729
At2_DM_2_22	6.55039
At2_DM_3_22	5.08295
At2_DM_3_3	9.78679
At2_DM_4_22	2.38398
At2_DM_4_3	6.74801
At2_DM_9_22	3.24446
At2_DM_9_3	6.48462

[truncated: 3 more sheets: p-value, Fig. 1G_transcript, Fig. 1G_gene]
