# Supplementary material for: Organic matter degradation by oceanic fungi differs between polar and non-polar waters
Source: Nat Commun. 2025 Aug 15;16:7589. doi: 10.1038/s41467-025-63047-4 (PMC12356891; doi:10.1038/s41467-025-63047-4)
Supplement: Supplementary file 6 — Source Data [file 41467_2025_63047_MOESM6_ESM.zip › Source data/Source Data_Fig. 2.xlsx]

## Sheet: Fig. 2A
# PCoA
samples	V1	V2	group	method
MetaG_At1_DM_10_22	0.254483	0.0551611	At1_22	MetaG
MetaG_At1_DM_12_22	0.31205	0.189352	At1_22	MetaG
MetaG_At1_DM_14_22	0.240686	-0.00321806	At1_22	MetaG
MetaG_At1_DM_14_3	-0.132486	-0.104552	At1_3	MetaG
MetaG_At1_DM_15_22	0.334264	0.0992873	At1_22	MetaG
MetaG_At1_DM_16_22	0.240861	0.233169	At1_22	MetaG
MetaG_At1_DM_18_22	0.177524	0.314808	At1_22	MetaG
MetaG_At1_DM_18_3	-0.137035	-0.0992818	At1_3	MetaG
MetaG_At1_DM_19_22	0.309	-0.00110169	At1_22	MetaG
MetaG_At1_DM_22_22	0.24326	-0.152254	At1_22	MetaG
MetaG_At1_DM_22_3	0.296272	0.172492	At1_3	MetaG
MetaG_At1_DM_3_22	0.154005	0.119556	At1_22	MetaG
MetaG_At1_DM_3_3	0.175039	0.0730419	At1_3	MetaG
MetaG_At1_DM_4_22	0.230133	0.17775	At1_22	MetaG
MetaG_At1_DM_4_3	0.218066	-0.0119893	At1_3	MetaG
MetaG_At1_DM_6_22	0.20338	-0.00795571	At1_22	MetaG
MetaG_At1_DM_6_3	0.100587	-0.0307652	At1_3	MetaG
MetaG_At1_DM_7_22	0.243644	-0.0740855	At1_22	MetaG
MetaG_At1_DM_7_3	0.158889	0.00700677	At1_3	MetaG
MetaG_At1_DM_9_22	0.224247	-0.180824	At1_22	MetaG
MetaG_At1_DM_9_3	-0.152719	-0.143048	At1_3	MetaG
MetaG_At1_SR_10_22	0.27971	0.14798	At1_22	MetaG
MetaG_At1_SR_12_22	0.250176	0.183265	At1_22	MetaG
MetaG_At1_SR_24_22	0.25365	0.230838	At1_22	MetaG
MetaG_At1_SR_6_22	0.325806	0.0774928	At1_22	MetaG
MetaG_At1_SR_6_3	0.337417	0.300273	At1_3	MetaG
MetaG_At1_SR_9_22	0.303097	0.282151	At1_22	MetaG
MetaG_At2_DM_1_3	0.0588326	0.256898	At2_3	MetaG
MetaG_At2_DM_10_3	0.136978	0.0912745	At2_3	MetaG
MetaG_At2_DM_11_3	-0.0694805	0.465431	At2_3	MetaG
MetaG_At2_DM_12_22	0.00235287	0.398604	At2_22	MetaG
MetaG_At2_DM_13_22	0.245547	0.22909	At2_22	MetaG
MetaG_At2_DM_2_22	0.0597266	0.196273	At2_22	MetaG
MetaG_At2_DM_3_22	-0.0327204	0.310007	At2_22	MetaG
MetaG_At2_DM_3_3	-0.0497869	0.439981	At2_3	MetaG
MetaG_At2_DM_4_22	-0.0130403	0.342931	At2_22	MetaG
MetaG_At2_DM_4_3	-0.0579222	0.474769	At2_3	MetaG
MetaG_At2_DM_6_22	-0.0970086	0.361989	At2_22	MetaG
MetaG_At2_DM_6_3	-0.0627179	0.449456	At2_3	MetaG
MetaG_At2_DM_9_22	0.0865996	0.130732	At2_22	MetaG
MetaG_At2_DM_9_3	0.0414583	0.331437	At2_3	MetaG
MetaT_At1_DM_10_22	0.116012	-0.165154	At1_22	MetaT
MetaT_At1_DM_10_3	-0.0434479	-0.197077	At1_3	MetaT
MetaT_At1_DM_12_22	0.102183	-0.236958	At1_22	MetaT
MetaT_At1_DM_12_3	0.0557195	-0.157286	At1_3	MetaT
MetaT_At1_DM_14_22	0.101373	-0.239588	At1_22	MetaT
MetaT_At1_DM_14_3	0.0357981	-0.316021	At1_3	MetaT
MetaT_At1_DM_15_22	0.0405374	-0.142596	At1_22	MetaT
MetaT_At1_DM_15_3	0.0354165	-0.27573	At1_3	MetaT
MetaT_At1_DM_16_22	0.125687	-0.294849	At1_22	MetaT
MetaT_At1_DM_16_3	0.247118	-0.157979	At1_3	MetaT
MetaT_At1_DM_18_22	0.102112	-0.294483	At1_22	MetaT
MetaT_At1_DM_18_3	0.0612159	-0.25734	At1_3	MetaT
MetaT_At1_DM_19_22	0.0123139	-0.137522	At1_22	MetaT
MetaT_At1_DM_19_3	0.0286035	-0.272276	At1_3	MetaT
MetaT_At1_DM_22_22	0.117114	-0.244329	At1_22	MetaT
MetaT_At1_DM_22_3	0.0873513	-0.208856	At1_3	MetaT
MetaT_At1_DM_3_22	0.0498478	-0.241737	At1_22	MetaT
MetaT_At1_DM_4_22	-0.00527534	-0.127413	At1_22	MetaT
MetaT_At1_DM_4_3	-0.00225399	-0.214737	At1_3	MetaT
MetaT_At1_DM_6_22	0.0904136	-0.258037	At1_22	MetaT
MetaT_At1_DM_6_3	0.0772736	-0.215748	At1_3	MetaT
MetaT_At1_DM_7_22	0.0350598	-0.243869	At1_22	MetaT
MetaT_At1_DM_7_3	-0.0219397	-0.262702	At1_3	MetaT
MetaT_At1_DM_9_22	0.0528066	-0.300022	At1_22	MetaT
MetaT_At1_DM_9_3	-0.0495676	-0.33064	At1_3	MetaT
MetaT_At1_SR_10_22	-0.36323	0.135829	At1_22	MetaT
MetaT_At1_SR_12_22	0.135902	-0.131672	At1_22	MetaT
MetaT_At1_SR_24_22	0.123591	-0.123298	At1_22	MetaT
MetaT_At1_SR_24_3	0.0419617	-0.134029	At1_3	MetaT
MetaT_At1_SR_6_22	0.0768326	-0.170024	At1_22	MetaT
MetaT_At1_SR_6_3	-0.012737	-0.228049	At1_3	MetaT
MetaT_At1_SR_9_22	-0.282159	-0.0862528	At1_22	MetaT
MetaT_At1_SR_9_3	-0.0892936	-0.107646	At1_3	MetaT
MetaT_At2_DM_1_3	-0.517051	0.106721	At2_3	MetaT
MetaT_At2_DM_10_3	-0.459691	0.101064	At2_3	MetaT
MetaT_At2_DM_11_22	-0.279495	-0.0572604	At2_22	MetaT
MetaT_At2_DM_11_3	-0.328311	0.0165077	At2_3	MetaT
MetaT_At2_DM_12_22	-0.37716	-0.0331242	At2_22	MetaT
MetaT_At2_DM_12_3	-0.240845	0.0160829	At2_3	MetaT
MetaT_At2_DM_13_22	-0.355205	0.0121719	At2_22	MetaT
MetaT_At2_DM_13_3	-0.425074	0.0529844	At2_3	MetaT
MetaT_At2_DM_2_22	-0.464944	0.0522081	At2_22	MetaT
MetaT_At2_DM_3_22	-0.351629	-0.0793836	At2_22	MetaT
MetaT_At2_DM_3_3	-0.413458	0.00137577	At2_3	MetaT
MetaT_At2_DM_4_22	-0.201057	0.0290003	At2_22	MetaT
MetaT_At2_DM_4_3	-0.217794	0.0442236	At2_3	MetaT
MetaT_At2_DM_6_22	-0.43159	0.0211522	At2_22	MetaT
MetaT_At2_DM_6_3	-0.242479	0.122044	At2_3	MetaT
MetaT_At2_DM_7_22	-0.306295	-0.046442	At2_22	MetaT
MetaT_At2_DM_7_3	-0.206609	0.179492	At2_3	MetaT
MetaT_At2_DM_9_22	-0.500022	0.00535982	At2_22	MetaT
MetaT_At2_DM_9_3	-0.520265	0.0275162	At2_3	MetaT

## Sheet: Fig. 2B
# PCoA
samples	V1	V2	group	method
MetaG_At1_DM_9_22	-0.112563	-0.119736	At1_22	MetaG
MetaG_At1_SR_10_22	-0.152922	0.209446	At1_22	MetaG
MetaG_At1_SR_6_22	-0.268405	0.484739	At1_22	MetaG
MetaG_At2_DM_10_3	0.474309	0.0337792	At2_3	MetaG
MetaG_At2_DM_3_22	0.278934	0.0827798	At2_22	MetaG
MetaG_At2_DM_4_22	0.494066	-0.0407383	At2_22	MetaG
MetaG_At2_DM_4_3	0.418072	0.0695261	At2_3	MetaG
MetaG_At2_DM_6_22	0.456766	0.00879832	At2_22	MetaG
MetaG_At2_DM_6_3	0.466843	0.0104853	At2_3	MetaG
MetaG_At2_DM_9_22	0.284627	0.0837194	At2_22	MetaG
MetaT_At1_DM_10_22	-0.187156	0.483123	At1_22	MetaT
MetaT_At1_DM_10_3	-0.0717096	0.398942	At1_3	MetaT
MetaT_At1_DM_12_22	-0.323469	0.461887	At1_22	MetaT
MetaT_At1_DM_12_3	-0.250543	0.518309	At1_3	MetaT
MetaT_At1_DM_14_22	-0.440218	-0.230384	At1_22	MetaT
MetaT_At1_DM_14_3	-0.452319	-0.039161	At1_3	MetaT
MetaT_At1_DM_15_22	-0.274481	0.255445	At1_22	MetaT
MetaT_At1_DM_15_3	-0.399543	0.268845	At1_3	MetaT
MetaT_At1_DM_16_22	-0.320136	-0.302954	At1_22	MetaT
MetaT_At1_DM_18_22	-0.386466	-0.32714	At1_22	MetaT
MetaT_At1_DM_18_3	-0.160861	-0.207158	At1_3	MetaT
MetaT_At1_DM_19_22	-0.394067	-0.345991	At1_22	MetaT
MetaT_At1_DM_19_3	-0.225776	-0.355416	At1_3	MetaT
MetaT_At1_DM_22_22	-0.316158	-0.369057	At1_22	MetaT
MetaT_At1_DM_22_3	-0.21954	-0.288309	At1_3	MetaT
MetaT_At1_DM_3_22	-0.0527227	-0.338606	At1_22	MetaT
MetaT_At1_DM_4_22	-0.360065	-0.393797	At1_22	MetaT
MetaT_At1_DM_4_3	-0.180169	-0.225746	At1_3	MetaT
MetaT_At1_DM_6_22	-0.30513	0.334454	At1_22	MetaT
MetaT_At1_DM_6_3	-0.385408	-0.164982	At1_3	MetaT
MetaT_At1_DM_7_22	-0.34537	-0.0297147	At1_22	MetaT
MetaT_At1_DM_7_3	-0.325841	0.407011	At1_3	MetaT
MetaT_At1_DM_9_22	0.00359575	-0.184389	At1_22	MetaT
MetaT_At1_DM_9_3	-0.282073	-0.0675861	At1_3	MetaT
MetaT_At1_SR_12_22	-0.244289	0.254894	At1_22	MetaT
MetaT_At1_SR_24_22	-0.17655	-0.397826	At1_22	MetaT
MetaT_At1_SR_24_3	-0.0989941	-0.254639	At1_3	MetaT
MetaT_At1_SR_6_22	-0.189168	0.317343	At1_22	MetaT
MetaT_At1_SR_6_3	-0.385103	0.241462	At1_3	MetaT
MetaT_At1_SR_9_22	-0.241266	0.388061	At1_22	MetaT
MetaT_At2_DM_10_3	0.477448	-0.0687948	At2_3	MetaT
MetaT_At2_DM_11_22	0.481747	-0.0473734	At2_22	MetaT
MetaT_At2_DM_11_3	0.263195	-0.0112258	At2_3	MetaT
MetaT_At2_DM_12_22	0.449216	0.0296517	At2_22	MetaT
MetaT_At2_DM_12_3	0.251611	0.0563328	At2_3	MetaT
MetaT_At2_DM_13_22	0.254562	-0.0503484	At2_22	MetaT
MetaT_At2_DM_2_22	0.396965	-0.037313	At2_22	MetaT
MetaT_At2_DM_3_22	0.504465	-0.020097	At2_22	MetaT
MetaT_At2_DM_3_3	0.500953	-0.0163963	At2_3	MetaT
MetaT_At2_DM_4_22	0.399656	-0.0334625	At2_22	MetaT
MetaT_At2_DM_4_3	0.502314	0.0281213	At2_3	MetaT
MetaT_At2_DM_6_22	0.321647	-0.0188282	At2_22	MetaT
MetaT_At2_DM_7_22	0.403381	-0.0546163	At2_22	MetaT
MetaT_At2_DM_7_3	0.165069	-0.0978811	At2_3	MetaT
MetaT_At2_DM_9_22	0.200336	0.0135257	At2_22	MetaT
MetaT_At2_DM_9_3	0.384702	0.0761666	At2_3	MetaT

## Sheet: Fig. 2C
# PCoA
samples	V1	V2	group	method
MetaG_At1_DM_10_22	0.403033	-0.21266	At1_22	MetaG
MetaG_At1_DM_12_22	0.309935	-0.175651	At1_22	MetaG
MetaG_At1_DM_14_22	0.374698	-0.210559	At1_22	MetaG
MetaG_At1_DM_14_3	0.0279239	-0.0957211	At1_3	MetaG
MetaG_At1_DM_15_22	0.41813	-0.319205	At1_22	MetaG
MetaG_At1_DM_16_22	0.451408	-0.363588	At1_22	MetaG
MetaG_At1_DM_18_22	0.386553	-0.0441284	At1_22	MetaG
MetaG_At1_DM_18_3	-0.0416223	-0.118435	At1_3	MetaG
MetaG_At1_DM_19_22	0.356696	-0.294223	At1_22	MetaG
MetaG_At1_DM_22_22	0.451738	-0.189628	At1_22	MetaG
MetaG_At1_DM_22_3	0.315671	-0.115226	At1_3	MetaG
MetaG_At1_DM_3_22	0.209952	-0.272197	At1_22	MetaG
MetaG_At1_DM_3_3	-0.114369	-0.145075	At1_3	MetaG
MetaG_At1_DM_4_22	0.364751	-0.200065	At1_22	MetaG
MetaG_At1_DM_4_3	0.0297722	0.0157934	At1_3	MetaG
MetaG_At1_DM_6_22	0.349309	-0.221814	At1_22	MetaG
MetaG_At1_DM_6_3	0.0415257	0.0918076	At1_3	MetaG
MetaG_At1_DM_7_22	0.421919	-0.19523	At1_22	MetaG
MetaG_At1_DM_7_3	0.00525495	-0.192139	At1_3	MetaG
MetaG_At1_DM_9_22	0.354757	-0.251918	At1_22	MetaG
MetaG_At1_DM_9_3	0.113674	-0.0349448	At1_3	MetaG
MetaG_At1_SR_10_22	0.252322	0.0810932	At1_22	MetaG
MetaG_At1_SR_12_22	0.39947	-0.187748	At1_22	MetaG
MetaG_At1_SR_24_22	0.476173	-0.410544	At1_22	MetaG
MetaG_At1_SR_6_22	0.378986	-0.138562	At1_22	MetaG
MetaG_At1_SR_6_3	0.0821034	0.030321	At1_3	MetaG
MetaG_At1_SR_9_22	0.16669	0.00382171	At1_22	MetaG
MetaG_At2_DM_1_3	0.317165	0.160104	At2_3	MetaG
MetaG_At2_DM_10_3	0.147422	0.153299	At2_3	MetaG
MetaG_At2_DM_11_3	0.260402	0.22185	At2_3	MetaG
MetaG_At2_DM_12_22	0.272454	0.31148	At2_22	MetaG
MetaG_At2_DM_13_22	0.268722	0.153726	At2_22	MetaG
MetaG_At2_DM_2_22	0.383628	0.153589	At2_22	MetaG
MetaG_At2_DM_3_22	0.320678	0.229986	At2_22	MetaG
MetaG_At2_DM_3_3	0.246242	0.244585	At2_3	MetaG
MetaG_At2_DM_4_22	0.224197	0.21298	At2_22	MetaG
MetaG_At2_DM_4_3	0.193626	0.232099	At2_3	MetaG
MetaG_At2_DM_6_22	-0.00725313	0.241592	At2_22	MetaG
MetaG_At2_DM_6_3	0.1474	0.171675	At2_3	MetaG
MetaG_At2_DM_9_22	0.339422	0.250156	At2_22	MetaG
MetaG_At2_DM_9_3	0.357602	0.186692	At2_3	MetaG
MetaT_At1_DM_10_22	-0.283849	-0.0560279	At1_22	MetaT
MetaT_At1_DM_10_3	-0.283452	0.00342149	At1_3	MetaT
MetaT_At1_DM_12_22	-0.251054	-0.0149334	At1_22	MetaT
MetaT_At1_DM_12_3	-0.23093	-0.023278	At1_3	MetaT
MetaT_At1_DM_14_22	-0.261719	-0.045347	At1_22	MetaT
MetaT_At1_DM_14_3	-0.311056	-0.00412415	At1_3	MetaT
MetaT_At1_DM_15_22	-0.289649	-0.0791296	At1_22	MetaT
MetaT_At1_DM_15_3	-0.296463	-0.0215448	At1_3	MetaT
MetaT_At1_DM_16_22	-0.338812	-0.0842711	At1_22	MetaT
MetaT_At1_DM_16_3	-0.358965	-0.217591	At1_3	MetaT
MetaT_At1_DM_18_22	-0.334442	-0.105258	At1_22	MetaT
MetaT_At1_DM_18_3	-0.283897	-0.0259109	At1_3	MetaT
MetaT_At1_DM_19_22	-0.237657	-0.060729	At1_22	MetaT
MetaT_At1_DM_19_3	-0.304894	-0.0611408	At1_3	MetaT
MetaT_At1_DM_22_22	-0.292799	-0.065983	At1_22	MetaT
MetaT_At1_DM_22_3	-0.273673	-0.012095	At1_3	MetaT
MetaT_At1_DM_3_22	-0.322374	-0.0729327	At1_22	MetaT
MetaT_At1_DM_4_22	-0.273735	-0.0492716	At1_22	MetaT
MetaT_At1_DM_4_3	-0.308837	-0.0499651	At1_3	MetaT
MetaT_At1_DM_6_22	-0.281558	-0.0852979	At1_22	MetaT
MetaT_At1_DM_6_3	-0.329565	-0.0552425	At1_3	MetaT
MetaT_At1_DM_7_22	-0.282468	-0.0555621	At1_22	MetaT
MetaT_At1_DM_7_3	-0.303776	-0.0500288	At1_3	MetaT
MetaT_At1_DM_9_22	-0.262672	-0.0669955	At1_22	MetaT
MetaT_At1_DM_9_3	-0.324236	-0.036448	At1_3	MetaT
MetaT_At1_SR_10_22	-0.341834	-0.202221	At1_22	MetaT
MetaT_At1_SR_12_22	-0.278315	-0.0195019	At1_22	MetaT
MetaT_At1_SR_24_22	-0.148828	0.0679125	At1_22	MetaT
MetaT_At1_SR_24_3	-0.228177	0.0128416	At1_3	MetaT
MetaT_At1_SR_6_22	-0.223386	-0.0908219	At1_22	MetaT
MetaT_At1_SR_6_3	-0.32276	-0.0801587	At1_3	MetaT
MetaT_At1_SR_9_22	-0.351089	-0.104909	At1_22	MetaT
MetaT_At1_SR_9_3	-0.316977	-0.0842039	At1_3	MetaT
MetaT_At2_DM_1_3	0.0143209	0.129925	At2_3	MetaT
MetaT_At2_DM_10_3	0.0420166	0.215898	At2_3	MetaT
MetaT_At2_DM_11_22	-0.0715867	0.251085	At2_22	MetaT
MetaT_At2_DM_11_3	-0.0861022	0.207844	At2_3	MetaT
MetaT_At2_DM_12_22	-0.0981032	0.189298	At2_22	MetaT
MetaT_At2_DM_12_3	0.0334334	0.250241	At2_3	MetaT
MetaT_At2_DM_13_22	-0.00571832	0.140628	At2_22	MetaT
MetaT_At2_DM_13_3	0.110623	0.0783121	At2_3	MetaT
MetaT_At2_DM_2_22	0.0712164	0.163133	At2_22	MetaT
MetaT_At2_DM_3_22	0.0831796	0.267585	At2_22	MetaT
MetaT_At2_DM_3_3	0.0407103	0.253895	At2_3	MetaT
MetaT_At2_DM_4_22	-0.00104861	0.214629	At2_22	MetaT
MetaT_At2_DM_4_3	0.00109612	0.238172	At2_3	MetaT
MetaT_At2_DM_6_22	-0.174005	0.156953	At2_22	MetaT
MetaT_At2_DM_6_3	-0.330317	-0.13538	At2_3	MetaT
MetaT_At2_DM_7_22	-0.115412	0.198292	At2_22	MetaT
MetaT_At2_DM_7_3	-0.318241	-0.116804	At2_3	MetaT
MetaT_At2_DM_9_22	0.101642	0.252197	At2_22	MetaT
MetaT_At2_DM_9_3	0.108257	0.20947	At2_3	MetaT

## Sheet: Fig. 2D
# PCoA
samples	V1	V2	group	method
MetaG_At1_DM_12_22	0.3434	0.416092	At1_22	MetaG
MetaG_At1_DM_19_22	0.140057	0.0487374	At1_22	MetaG
MetaG_At1_DM_22_3	0.319148	-0.310707	At1_3	MetaG
MetaG_At1_DM_3_22	0.214016	-0.270428	At1_22	MetaG
MetaG_At1_DM_3_3	0.168079	-0.290375	At1_3	MetaG
MetaG_At1_DM_4_22	0.343452	0.416171	At1_22	MetaG
MetaG_At1_DM_4_3	0.20058	-0.279833	At1_3	MetaG
MetaG_At1_DM_6_22	0.136685	0.0514147	At1_22	MetaG
MetaG_At1_DM_6_3	0.254364	-0.270616	At1_3	MetaG
MetaG_At1_DM_7_22	0.379865	0.160999	At1_22	MetaG
MetaG_At1_DM_7_3	0.114014	-0.361631	At1_3	MetaG
MetaG_At1_DM_9_22	0.339134	0.409237	At1_22	MetaG
MetaG_At1_DM_9_3	0.320209	-0.326435	At1_3	MetaG
MetaG_At1_SR_12_22	0.163201	-0.0321095	At1_22	MetaG
MetaG_At1_SR_6_22	0.340469	-0.349454	At1_22	MetaG
MetaG_At1_SR_6_3	0.216422	-0.47858	At1_3	MetaG
MetaG_At2_DM_1_3	0.484042	0.257965	At2_3	MetaG
MetaG_At2_DM_10_3	0.382274	0.472506	At2_3	MetaG
MetaG_At2_DM_11_3	0.397518	0.390385	At2_3	MetaG
MetaG_At2_DM_12_22	0.418362	0.253972	At2_22	MetaG
MetaG_At2_DM_13_22	0.313547	-0.347861	At2_22	MetaG
MetaG_At2_DM_2_22	0.326006	0.394537	At2_22	MetaG
MetaG_At2_DM_3_22	0.370297	0.290359	At2_22	MetaG
MetaG_At2_DM_3_3	0.382923	0.356772	At2_3	MetaG
MetaG_At2_DM_4_22	0.295302	0.164506	At2_22	MetaG
MetaG_At2_DM_4_3	0.437718	0.349367	At2_3	MetaG
MetaG_At2_DM_6_22	0.44673	0.0306572	At2_22	MetaG
MetaG_At2_DM_6_3	0.326949	-0.166161	At2_3	MetaG
MetaG_At2_DM_9_22	0.24474	0.278072	At2_22	MetaG
MetaG_At2_DM_9_3	0.32022	0.294641	At2_3	MetaG
MetaT_At1_DM_10_22	-0.315295	-0.0832421	At1_22	MetaT
MetaT_At1_DM_10_3	-0.319407	-0.116012	At1_3	MetaT
MetaT_At1_DM_12_22	-0.306438	-0.0476897	At1_22	MetaT
MetaT_At1_DM_12_3	-0.331938	-0.0287447	At1_3	MetaT
MetaT_At1_DM_14_22	-0.384258	0.0218481	At1_22	MetaT
MetaT_At1_DM_14_3	-0.345013	0.0816354	At1_3	MetaT
MetaT_At1_DM_15_22	-0.408321	0.0635936	At1_22	MetaT
MetaT_At1_DM_15_3	-0.396034	0.0548613	At1_3	MetaT
MetaT_At1_DM_16_22	-0.383932	0.0480957	At1_22	MetaT
MetaT_At1_DM_16_3	-0.320336	-0.0604848	At1_3	MetaT
MetaT_At1_DM_18_22	-0.41026	0.0646001	At1_22	MetaT
MetaT_At1_DM_18_3	-0.374196	0.0296011	At1_3	MetaT
MetaT_At1_DM_19_22	-0.388557	0.0455688	At1_22	MetaT
MetaT_At1_DM_19_3	-0.37996	0.106824	At1_3	MetaT
MetaT_At1_DM_22_22	-0.383329	0.0990997	At1_22	MetaT
MetaT_At1_DM_22_3	-0.32854	0.0735581	At1_3	MetaT
MetaT_At1_DM_3_22	-0.415376	0.0468514	At1_22	MetaT
MetaT_At1_DM_4_22	-0.339376	0.00998926	At1_22	MetaT
MetaT_At1_DM_4_3	-0.348213	0.0387708	At1_3	MetaT
MetaT_At1_DM_6_22	-0.399651	0.0592271	At1_22	MetaT
MetaT_At1_DM_6_3	-0.370635	-0.0206918	At1_3	MetaT
MetaT_At1_DM_7_22	-0.355472	0.0488913	At1_22	MetaT
MetaT_At1_DM_7_3	-0.37964	0.0364764	At1_3	MetaT
MetaT_At1_DM_9_22	-0.370248	0.0231298	At1_22	MetaT
MetaT_At1_DM_9_3	-0.375423	0.0380036	At1_3	MetaT
MetaT_At1_SR_10_22	-0.0865607	-0.179664	At1_22	MetaT
MetaT_At1_SR_12_22	-0.303585	-0.0134799	At1_22	MetaT
MetaT_At1_SR_24_22	-0.214938	0.152944	At1_22	MetaT
MetaT_At1_SR_24_3	-0.202011	-0.00050035	At1_3	MetaT
MetaT_At1_SR_6_22	-0.377544	0.0273185	At1_22	MetaT
MetaT_At1_SR_6_3	-0.337672	0.0950174	At1_3	MetaT
MetaT_At1_SR_9_22	-0.347815	0.000223875	At1_22	MetaT
MetaT_At1_SR_9_3	-0.382131	-0.0224532	At1_3	MetaT
MetaT_At2_DM_1_3	0.237121	-0.113987	At2_3	MetaT
MetaT_At2_DM_10_3	0.0341698	-0.346849	At2_3	MetaT
MetaT_At2_DM_11_22	0.253202	-0.191724	At2_22	MetaT
MetaT_At2_DM_11_3	0.367512	-0.318357	At2_3	MetaT
MetaT_At2_DM_12_22	0.275851	-0.231065	At2_22	MetaT
MetaT_At2_DM_12_3	0.376625	-0.152143	At2_3	MetaT
MetaT_At2_DM_13_22	-0.0918072	-0.110221	At2_22	MetaT
MetaT_At2_DM_13_3	0.304512	-0.413023	At2_3	MetaT
MetaT_At2_DM_2_22	0.023785	-0.0405429	At2_22	MetaT
MetaT_At2_DM_3_22	0.36722	-0.0401915	At2_22	MetaT
MetaT_At2_DM_3_3	0.229339	-0.199534	At2_3	MetaT
MetaT_At2_DM_4_22	0.366433	-0.104611	At2_22	MetaT
MetaT_At2_DM_4_3	0.298281	-0.100348	At2_3	MetaT
MetaT_At2_DM_6_22	-0.211186	0.032995	At2_22	MetaT
MetaT_At2_DM_6_3	-0.253957	0.0134753	At2_3	MetaT
MetaT_At2_DM_7_22	-0.250075	0.0231772	At2_22	MetaT
MetaT_At2_DM_7_3	-0.322701	0.0667369	At2_3	MetaT
MetaT_At2_DM_9_22	0.253946	-0.0254464	At2_22	MetaT
MetaT_At2_DM_9_3	0.34801	-0.0343557	At2_3	MetaT

## Sheet: Fig. 2E
Sample	peptidase	cazyme	Type	Size	Polar_Group
metaG_At1_DM_10_22	0.412506	0.592787	metaG	NP_SF	Non-Polar
metaG_At1_DM_12_22	0.359694	0.566553	metaG	NP_SF	Non-Polar
metaG_At1_DM_14_22	0.427179	0.688506	metaG	NP_SF	Non-Polar
metaG_At1_DM_14_3	0.185777	0.500857	metaG	NP_LF	Non-Polar
metaG_At1_DM_15_22	0.424392	0.559826	metaG	NP_SF	Non-Polar
metaG_At1_DM_16_22	0.167223	0.202513	metaG	NP_SF	Non-Polar
metaG_At1_DM_18_22	0.25999	0.348459	metaG	NP_SF	Non-Polar
metaG_At1_DM_18_3	0.177741	0.56085	metaG	NP_LF	Non-Polar
metaG_At1_DM_19_22	0.631257	0.780671	metaG	NP_SF	Non-Polar
metaG_At1_DM_22_22	0.733968	0.804134	metaG	NP_SF	Non-Polar
metaG_At1_DM_22_3	0.284443	0.513464	metaG	NP_LF	Non-Polar
metaG_At1_DM_3_22	0.719501	0.632771	metaG	NP_SF	Non-Polar
metaG_At1_DM_3_3	0.346588	0.551225	metaG	NP_LF	Non-Polar
metaG_At1_DM_4_22	0.666782	0.880563	metaG	NP_SF	Non-Polar
metaG_At1_DM_4_3	0.439729	0.758928	metaG	NP_LF	Non-Polar
metaG_At1_DM_6_22	0.481102	0.747435	metaG	NP_SF	Non-Polar
metaG_At1_DM_6_3	0.363869	0.566522	metaG	NP_LF	Non-Polar
metaG_At1_DM_7_22	0.556009	0.903431	metaG	NP_SF	Non-Polar
metaG_At1_DM_7_3	0.395917	0.579186	metaG	NP_LF	Non-Polar
metaG_At1_DM_9_22	0.621416	0.959889	metaG	NP_SF	Non-Polar
metaG_At1_DM_9_3	0.403914	0.515036	metaG	NP_LF	Non-Polar
metaG_At1_SR_10_22	0.262628	0.191598	metaG	NP_SF	Non-Polar
metaG_At1_SR_12_22	0.407336	0.586774	metaG	NP_SF	Non-Polar
metaG_At1_SR_24_22	0.58019	0.669227	metaG	NP_SF	Non-Polar
metaG_At1_SR_6_22	0.612242	0.697442	metaG	NP_SF	Non-Polar
metaG_At1_SR_6_3	0.450515	0.851027	metaG	NP_LF	Non-Polar
metaG_At1_SR_9_22	0.322211	0.267788	metaG	NP_SF	Non-Polar
metaG_At2_DM_10_3	0.573235	0.876038	metaG	P_LF	Polar
metaG_At2_DM_11_3	1.30929	0.764519	metaG	P_LF	Polar
metaG_At2_DM_12_22	1.1347	1.03672	metaG	P_SF	Polar
metaG_At2_DM_13_22	0.753451	0.937569	metaG	P_SF	Polar
metaG_At2_DM_13_3	0.819359	1.24175	metaG	P_LF	Polar
metaG_At2_DM_1_3	0.960499	0.742674	metaG	P_LF	Polar
metaG_At2_DM_2_22	1.01301	1.02617	metaG	P_SF	Polar
metaG_At2_DM_3_22	1.3048	1.06132	metaG	P_SF	Polar
metaG_At2_DM_3_3	1.39018	0.93521	metaG	P_LF	Polar
metaG_At2_DM_4_22	1.3566	1.16054	metaG	P_SF	Polar
metaG_At2_DM_4_3	1.52777	0.98583	metaG	P_LF	Polar
metaG_At2_DM_6_22	1.50636	1.42172	metaG	P_SF	Polar
metaG_At2_DM_6_3	1.19676	1.02787	metaG	P_LF	Polar
metaG_At2_DM_9_22	1.01742	1.1798	metaG	P_SF	Polar
metaG_At2_DM_9_3	0.736819	0.962784	metaG	P_LF	Polar
metaT_At1_DM_10_22	0.757696	1.33171	metaT	NP_SF	Non-Polar
metaT_At1_DM_10_3	0.932543	1.66156	metaT	NP_LF	Non-Polar
metaT_At1_DM_12_22	0.95973	1.56097	metaT	NP_SF	Non-Polar
metaT_At1_DM_12_3	0.874087	1.45063	metaT	NP_LF	Non-Polar
metaT_At1_DM_14_22	0.963985	1.62576	metaT	NP_SF	Non-Polar
metaT_At1_DM_14_3	1.00819	1.74462	metaT	NP_LF	Non-Polar
metaT_At1_DM_15_22	1.06287	1.67359	metaT	NP_SF	Non-Polar
metaT_At1_DM_15_3	1.03993	1.75894	metaT	NP_LF	Non-Polar
metaT_At1_DM_16_22	0.863314	1.69891	metaT	NP_SF	Non-Polar
metaT_At1_DM_16_3	1.219	1.32847	metaT	NP_LF	Non-Polar
metaT_At1_DM_18_22	0.883716	1.69422	metaT	NP_SF	Non-Polar
metaT_At1_DM_18_3	0.834442	1.75656	metaT	NP_LF	Non-Polar
metaT_At1_DM_19_22	0.988668	1.63813	metaT	NP_SF	Non-Polar
metaT_At1_DM_19_3	0.914598	1.73053	metaT	NP_LF	Non-Polar
metaT_At1_DM_22_22	0.97828	1.65084	metaT	NP_SF	Non-Polar
metaT_At1_DM_22_3	1.02526	1.66114	metaT	NP_LF	Non-Polar
metaT_At1_DM_3_22	1.14256	1.66361	metaT	NP_SF	Non-Polar
metaT_At1_DM_3_3	1.1499	1.76668	metaT	NP_LF	Non-Polar
metaT_At1_DM_4_22	1.3257	1.64226	metaT	NP_SF	Non-Polar
metaT_At1_DM_4_3	1.0897	1.76319	metaT	NP_LF	Non-Polar
metaT_At1_DM_6_22	1.01064	1.59858	metaT	NP_SF	Non-Polar
metaT_At1_DM_6_3	0.921851	1.6551	metaT	NP_LF	Non-Polar
metaT_At1_DM_7_22	1.05271	1.56499	metaT	NP_SF	Non-Polar
metaT_At1_DM_7_3	0.969268	1.66391	metaT	NP_LF	Non-Polar
metaT_At1_DM_9_22	0.926698	1.55578	metaT	NP_SF	Non-Polar
metaT_At1_DM_9_3	0.927965	1.58408	metaT	NP_LF	Non-Polar
metaT_At1_SR_10_22	0.900641	0.730371	metaT	NP_SF	Non-Polar
metaT_At1_SR_12_22	0.805836	1.25922	metaT	NP_SF	Non-Polar
metaT_At1_SR_24_22	1.11393	1.53901	metaT	NP_SF	Non-Polar
metaT_At1_SR_24_3	1.05784	1.43643	metaT	NP_LF	Non-Polar
metaT_At1_SR_6_22	0.947536	1.33086	metaT	NP_SF	Non-Polar
metaT_At1_SR_6_3	1.05313	1.77781	metaT	NP_LF	Non-Polar
metaT_At1_SR_9_22	0.885367	1.36854	metaT	NP_SF	Non-Polar
metaT_At1_SR_9_3	0.932308	1.62964	metaT	NP_LF	Non-Polar
metaT_At2_DM_10_3	1.35496	0.858759	metaT	P_LF	Polar
metaT_At2_DM_11_22	1.76455	1.25953	metaT	P_SF	Polar
metaT_At2_DM_11_3	1.04911	0.836587	metaT	P_LF	Polar
metaT_At2_DM_12_22	1.41353	1.28529	metaT	P_SF	Polar
metaT_At2_DM_12_3	1.43736	1.0956	metaT	P_LF	Polar
metaT_At2_DM_13_22	1.53197	1.6849	metaT	P_SF	Polar
metaT_At2_DM_13_3	1.52853	1.51661	metaT	P_LF	Polar
metaT_At2_DM_1_3	1.74853	1.10726	metaT	P_LF	Polar
metaT_At2_DM_2_22	1.72841	1.33815	metaT	P_SF	Polar
metaT_At2_DM_3_22	1.47748	1.27146	metaT	P_SF	Polar
metaT_At2_DM_3_3	1.44182	1.26382	metaT	P_LF	Polar
metaT_At2_DM_4_22	1.59955	1.38558	metaT	P_SF	Polar
metaT_At2_DM_4_3	1.44621	1.27739	metaT	P_LF	Polar
metaT_At2_DM_6_22	1.79792	1.60182	metaT	P_SF	Polar
metaT_At2_DM_6_3	0.517013	0.824251	metaT	P_LF	Polar
metaT_At2_DM_7_22	1.71946	1.3765	metaT	P_SF	Polar
metaT_At2_DM_7_3	1.18273	0.947793	metaT	P_LF	Polar
metaT_At2_DM_9_22	1.76791	1.27137	metaT	P_SF	Polar
metaT_At2_DM_9_3	1.65404	1.1928	metaT	P_LF	Polar

## Sheet: Fig. 2F
Sample	peptidase	cazyme	Type	Size	Polar_Group
metaG_At1_DM_10_22	0	0	metaG	NP_SF	Non-Polar
metaG_At1_DM_12_22	0	0.019283	metaG	NP_SF	Non-Polar
metaG_At1_DM_14_22	0	0	metaG	NP_SF	Non-Polar
metaG_At1_DM_14_3	0	0	metaG	NP_LF	Non-Polar
metaG_At1_DM_15_22	0	0	metaG	NP_SF	Non-Polar
metaG_At1_DM_16_22	0	0	metaG	NP_SF	Non-Polar
metaG_At1_DM_18_22	0	0	metaG	NP_SF	Non-Polar
metaG_At1_DM_18_3	0	0	metaG	NP_LF	Non-Polar
metaG_At1_DM_19_22	0	0.011853	metaG	NP_SF	Non-Polar
metaG_At1_DM_22_22	0	0	metaG	NP_SF	Non-Polar
metaG_At1_DM_22_3	0	0.0396526	metaG	NP_LF	Non-Polar
metaG_At1_DM_3_22	0	0.0540664	metaG	NP_SF	Non-Polar
metaG_At1_DM_3_3	0	0.0769371	metaG	NP_LF	Non-Polar
metaG_At1_DM_4_22	0	0.0192959	metaG	NP_SF	Non-Polar
metaG_At1_DM_4_3	0	0.0611742	metaG	NP_LF	Non-Polar
metaG_At1_DM_6_22	0	0.0379727	metaG	NP_SF	Non-Polar
metaG_At1_DM_6_3	0	0.140895	metaG	NP_LF	Non-Polar
metaG_At1_DM_7_22	0	0.0723822	metaG	NP_SF	Non-Polar
metaG_At1_DM_7_3	0	0.158717	metaG	NP_LF	Non-Polar
metaG_At1_DM_9_22	0.0215098	0.0183378	metaG	NP_SF	Non-Polar
metaG_At1_DM_9_3	0	0.0458781	metaG	NP_LF	Non-Polar
metaG_At1_SR_10_22	0.0164216	0	metaG	NP_SF	Non-Polar
metaG_At1_SR_12_22	0	0.0155804	metaG	NP_SF	Non-Polar
metaG_At1_SR_24_22	0	0	metaG	NP_SF	Non-Polar
metaG_At1_SR_6_22	0.0744012	0.0402723	metaG	NP_SF	Non-Polar
metaG_At1_SR_6_3	0	0.150543	metaG	NP_LF	Non-Polar
metaG_At1_SR_9_22	0	0	metaG	NP_SF	Non-Polar
metaG_At2_DM_10_3	0.0378909	0.080093	metaG	P_LF	Polar
metaG_At2_DM_11_3	0	0.0438005	metaG	P_LF	Polar
metaG_At2_DM_12_22	0	0.177098	metaG	P_SF	Polar
metaG_At2_DM_13_22	0	0.0690716	metaG	P_SF	Polar
metaG_At2_DM_13_3	0	0.171752	metaG	P_LF	Polar
metaG_At2_DM_1_3	0	0.0881722	metaG	P_LF	Polar
metaG_At2_DM_2_22	0	0.21416	metaG	P_SF	Polar
metaG_At2_DM_3_22	0.00801918	0.18372	metaG	P_SF	Polar
metaG_At2_DM_3_3	0	0.130608	metaG	P_LF	Polar
metaG_At2_DM_4_22	0.0702329	0.195143	metaG	P_SF	Polar
metaG_At2_DM_4_3	0.0213199	0.090691	metaG	P_LF	Polar
metaG_At2_DM_6_22	0.0822427	0.138994	metaG	P_SF	Polar
metaG_At2_DM_6_3	0.074357	0.0278884	metaG	P_LF	Polar
metaG_At2_DM_9_22	0.00835559	0.445067	metaG	P_SF	Polar
metaG_At2_DM_9_3	0	0.339894	metaG	P_LF	Polar
metaT_At1_DM_10_22	0.193097	0.465847	metaT	NP_SF	Non-Polar
metaT_At1_DM_10_3	0.052758	0.525885	metaT	NP_LF	Non-Polar
metaT_At1_DM_12_22	0.178202	0.658543	metaT	NP_SF	Non-Polar
metaT_At1_DM_12_3	0.239291	0.664567	metaT	NP_LF	Non-Polar
metaT_At1_DM_14_22	0.113795	0.609773	metaT	NP_SF	Non-Polar
metaT_At1_DM_14_3	0.13048	0.731225	metaT	NP_LF	Non-Polar
metaT_At1_DM_15_22	0.440328	0.696676	metaT	NP_SF	Non-Polar
metaT_At1_DM_15_3	0.216721	0.731502	metaT	NP_LF	Non-Polar
metaT_At1_DM_16_22	0.0909562	0.725406	metaT	NP_SF	Non-Polar
metaT_At1_DM_16_3	0	0.374201	metaT	NP_LF	Non-Polar
metaT_At1_DM_18_22	0.105209	0.746884	metaT	NP_SF	Non-Polar
metaT_At1_DM_18_3	0.0138697	0.776643	metaT	NP_LF	Non-Polar
metaT_At1_DM_19_22	0.0776089	0.674343	metaT	NP_SF	Non-Polar
metaT_At1_DM_19_3	0.0667828	0.724862	metaT	NP_LF	Non-Polar
metaT_At1_DM_22_22	0.0729249	0.831185	metaT	NP_SF	Non-Polar
metaT_At1_DM_22_3	0.0979416	0.704871	metaT	NP_LF	Non-Polar
metaT_At1_DM_3_22	0.159356	0.682223	metaT	NP_SF	Non-Polar
metaT_At1_DM_3_3	0.130204	0.727588	metaT	NP_LF	Non-Polar
metaT_At1_DM_4_22	0.143718	0.577736	metaT	NP_SF	Non-Polar
metaT_At1_DM_4_3	0.124508	0.693262	metaT	NP_LF	Non-Polar
metaT_At1_DM_6_22	0.259371	0.705154	metaT	NP_SF	Non-Polar
metaT_At1_DM_6_3	0.0949524	0.570966	metaT	NP_LF	Non-Polar
metaT_At1_DM_7_22	0.101329	0.717676	metaT	NP_SF	Non-Polar
metaT_At1_DM_7_3	0.118032	0.640005	metaT	NP_LF	Non-Polar
metaT_At1_DM_9_22	0.106441	0.584884	metaT	NP_SF	Non-Polar
metaT_At1_DM_9_3	0.0826196	0.592669	metaT	NP_LF	Non-Polar
metaT_At1_SR_10_22	0	0.233058	metaT	NP_SF	Non-Polar
metaT_At1_SR_12_22	0.147038	0.466486	metaT	NP_SF	Non-Polar
metaT_At1_SR_24_22	0.0802688	0.786839	metaT	NP_SF	Non-Polar
metaT_At1_SR_24_3	0.203947	0.52008	metaT	NP_LF	Non-Polar
metaT_At1_SR_6_22	0.498466	0.530326	metaT	NP_SF	Non-Polar
metaT_At1_SR_6_3	0.256219	0.916484	metaT	NP_LF	Non-Polar
metaT_At1_SR_9_22	0.0438506	0.547118	metaT	NP_SF	Non-Polar
metaT_At1_SR_9_3	0	0.539527	metaT	NP_LF	Non-Polar
metaT_At2_DM_10_3	0.0781022	0.28094	metaT	P_LF	Polar
metaT_At2_DM_11_22	0.0937821	0.204189	metaT	P_SF	Polar
metaT_At2_DM_11_3	0.0254498	0.138118	metaT	P_LF	Polar
metaT_At2_DM_12_22	0.047973	0.380504	metaT	P_SF	Polar
metaT_At2_DM_12_3	0.0205133	0.230131	metaT	P_LF	Polar
metaT_At2_DM_13_22	0.0204981	0.599947	metaT	P_SF	Polar
metaT_At2_DM_13_3	0	0.170896	metaT	P_LF	Polar
metaT_At2_DM_1_3	0	0.324586	metaT	P_LF	Polar
metaT_At2_DM_2_22	0.0675396	0.373184	metaT	P_SF	Polar
metaT_At2_DM_3_22	0.0801597	0.278489	metaT	P_SF	Polar
metaT_At2_DM_3_3	0.0831204	0.431166	metaT	P_LF	Polar
metaT_At2_DM_4_22	0.192943	0.191851	metaT	P_SF	Polar
metaT_At2_DM_4_3	0.0590711	0.344514	metaT	P_LF	Polar
metaT_At2_DM_6_22	0.263703	0.870835	metaT	P_SF	Polar
metaT_At2_DM_6_3	0	0.729814	metaT	P_LF	Polar
metaT_At2_DM_7_22	0.192123	0.633756	metaT	P_SF	Polar
metaT_At2_DM_7_3	0.0498132	0.672809	metaT	P_LF	Polar
metaT_At2_DM_9_22	0.0719046	0.196897	metaT	P_SF	Polar
metaT_At2_DM_9_3	0.0342701	0.289144	metaT	P_LF	Polar

## Sheet: Fig. 2G
# Mantel test
spec	env	r	p
total CAZy	Latitude	0.395566	0.001
total CAZy	Longitude	0.557459	0.001
total CAZy	Temperature	0.55708	0.001
total CAZy	Conductivity	0.484513	0.001
total CAZy	Fluorescence	0.249214	0.021
total CAZy	Turbidity	0.172355	0.042
total CAZy	beam_transmission	0.460476	0.001
total CAZy	Par	-0.136397	0.925
total CAZy	Salinity	0.332057	0.001
total CAZy	O2	0.158337	0.038
total CAZy	Chlorophyll	0.29761	0.013
total peptidase	Latitude	0.486845	0.001
total peptidase	Longitude	0.540735	0.001
total peptidase	Temperature	0.590294	0.001
total peptidase	Conductivity	0.551944	0.001
total peptidase	Fluorescence	0.161575	0.036
total peptidase	Turbidity	0.21759	0.011
total peptidase	beam_transmission	0.344373	0.001
total peptidase	Par	-0.0793576	0.842
total peptidase	Salinity	0.361443	0.001
total peptidase	O2	0.157019	0.022
total peptidase	Chlorophyll	0.0827338	0.127
secretory CAZy	Latitude	0.395342	0.001
secretory CAZy	Longitude	0.486877	0.001
secretory CAZy	Temperature	0.545818	0.001
secretory CAZy	Conductivity	0.488409	0.001
secretory CAZy	Fluorescence	0.395444	0.001
secretory CAZy	Turbidity	0.184659	0.023
secretory CAZy	beam_transmission	0.44154	0.001
secretory CAZy	Par	-0.0778842	0.823
secretory CAZy	Salinity	0.361918	0.001
secretory CAZy	O2	0.237762	0.004
secretory CAZy	Chlorophyll	0.230893	0.01
secretory peptidase	Latitude	0.490741	0.001
secretory peptidase	Longitude	0.508566	0.001
secretory peptidase	Temperature	0.573968	0.001
secretory peptidase	Conductivity	0.557257	0.001
secretory peptidase	Fluorescence	0.183775	0.001
secretory peptidase	Turbidity	0.131273	0.008
secretory peptidase	beam_transmission	0.350704	0.001
secretory peptidase	Par	-0.0787986	0.975
secretory peptidase	Salinity	0.407542	0.001
secretory peptidase	O2	0.260742	0.001
secretory peptidase	Chlorophyll	0.124998	0.005

## Sheet: Fig. 2H
# Mantel test
spec	env	r	p
total CAZy	Latitude	0.0393597	0.124
total CAZy	Longitude	0.026521	0.238
total CAZy	Temperature	0.000968644	0.436
total CAZy	Conductivity	-0.00601541	0.527
total CAZy	Fluorescence	0.00245609	0.435
total CAZy	Turbidity	0.0715352	0.11
total CAZy	beam_transmission	-0.00290454	0.489
total CAZy	Par	0.0089618	0.434
total CAZy	Salinity	0.00175	0.444
total CAZy	O2	-0.0009005	0.492
total CAZy	Chlorophyll	0.0410813	0.239
total peptidase	Latitude	0.10117	0.018
total peptidase	Longitude	0.0484175	0.118
total peptidase	Temperature	0.00600676	0.382
total peptidase	Conductivity	-0.000409717	0.462
total peptidase	Fluorescence	0.0939785	0.107
total peptidase	Turbidity	0.176561	0.007
total peptidase	beam_transmission	0.0358956	0.283
total peptidase	Par	0.0144454	0.376
total peptidase	Salinity	-0.000960544	0.441
total peptidase	O2	0.0566093	0.177
total peptidase	Chlorophyll	0.0853425	0.109
secretory CAZy	Latitude	0.0910975	0.361
secretory CAZy	Longitude	-0.0735102	0.606
secretory CAZy	Temperature	-0.162497	0.863
secretory CAZy	Conductivity	-0.157515	0.886
secretory CAZy	Fluorescence	-0.229584	0.976
secretory CAZy	Turbidity	0.284651	0.129
secretory CAZy	beam_transmission	-0.206918	0.881
secretory CAZy	Par	0.2913	0.115
secretory CAZy	Salinity	-0.114274	0.741
secretory CAZy	O2	-0.255176	0.97
secretory CAZy	Chlorophyll	-0.282924	0.989
secretory peptidase	Latitude	0.454322	0.03
secretory peptidase	Longitude	0.186369	0.141
secretory peptidase	Temperature	-0.157296	0.722
secretory peptidase	Conductivity	-0.114307	0.751
secretory peptidase	Fluorescence	-0.167196	0.876
secretory peptidase	Turbidity	-0.238967	0.934
secretory peptidase	beam_transmission	-0.209168	0.86
secretory peptidase	Par	-0.152929	0.47
secretory peptidase	Salinity	-0.10666	0.744
secretory peptidase	O2	0.264791	0.245
secretory peptidase	Chlorophyll	-0.199468	0.875
