# Supplementary material for: Organic matter degradation by oceanic fungi differs between polar and non-polar waters
Source: Nat Commun. 2025 Aug 15;16:7589. doi: 10.1038/s41467-025-63047-4 (PMC12356891; doi:10.1038/s41467-025-63047-4)
Supplement: Supplementary file 6 — Source Data [file 41467_2025_63047_MOESM6_ESM.zip › Source data/Source Data_Fig. 3.xlsx]

## Sheet: Fig. 3A
# stacked barplot
sample	taxonomy	value	group	ocean
At1_DM_3_22	Zoopagomycota	0.0641431	At1_22	Nonpolar
At1_DM_3_22	UnClassified	0	At1_22	Nonpolar
At1_DM_3_22	Olpidiomycota	0	At1_22	Nonpolar
At1_DM_3_22	Mucoromycota	0.0933587	At1_22	Nonpolar
At1_DM_3_22	Microsporidia	0	At1_22	Nonpolar
At1_DM_3_22	Cryptomycota	0.00603202	At1_22	Nonpolar
At1_DM_3_22	Chytridiomycota	0.207914	At1_22	Nonpolar
At1_DM_3_22	Blastocladiomycota	0.0433925	At1_22	Nonpolar
At1_DM_3_22	Basidiomycota	0.274466	At1_22	Nonpolar
At1_DM_3_22	Ascomycota	0.310693	At1_22	Nonpolar
At1_DM_4_22	Zoopagomycota	0.0335295	At1_22	Nonpolar
At1_DM_4_22	UnClassified	0	At1_22	Nonpolar
At1_DM_4_22	Olpidiomycota	0	At1_22	Nonpolar
At1_DM_4_22	Mucoromycota	0.0759313	At1_22	Nonpolar
At1_DM_4_22	Microsporidia	0	At1_22	Nonpolar
At1_DM_4_22	Cryptomycota	0.00900124	At1_22	Nonpolar
At1_DM_4_22	Chytridiomycota	0.192145	At1_22	Nonpolar
At1_DM_4_22	Blastocladiomycota	0.0084555	At1_22	Nonpolar
At1_DM_4_22	Basidiomycota	0.553741	At1_22	Nonpolar
At1_DM_4_22	Ascomycota	0.127196	At1_22	Nonpolar
At1_DM_6_22	Zoopagomycota	0.0449229	At1_22	Nonpolar
At1_DM_6_22	UnClassified	0	At1_22	Nonpolar
At1_DM_6_22	Olpidiomycota	0	At1_22	Nonpolar
At1_DM_6_22	Mucoromycota	0.0926941	At1_22	Nonpolar
At1_DM_6_22	Microsporidia	0.0295485	At1_22	Nonpolar
At1_DM_6_22	Cryptomycota	0.00416627	At1_22	Nonpolar
At1_DM_6_22	Chytridiomycota	0.285064	At1_22	Nonpolar
At1_DM_6_22	Blastocladiomycota	0.0186922	At1_22	Nonpolar
At1_DM_6_22	Basidiomycota	0.319469	At1_22	Nonpolar
At1_DM_6_22	Ascomycota	0.205443	At1_22	Nonpolar
At1_DM_7_22	Zoopagomycota	0.0389074	At1_22	Nonpolar
At1_DM_7_22	UnClassified	0	At1_22	Nonpolar
At1_DM_7_22	Olpidiomycota	0	At1_22	Nonpolar
At1_DM_7_22	Mucoromycota	0.0699564	At1_22	Nonpolar
At1_DM_7_22	Microsporidia	0.00165307	At1_22	Nonpolar
At1_DM_7_22	Cryptomycota	0	At1_22	Nonpolar
At1_DM_7_22	Chytridiomycota	0.218826	At1_22	Nonpolar
At1_DM_7_22	Blastocladiomycota	0.0240412	At1_22	Nonpolar
At1_DM_7_22	Basidiomycota	0.292396	At1_22	Nonpolar
At1_DM_7_22	Ascomycota	0.35422	At1_22	Nonpolar
At1_DM_9_22	Zoopagomycota	0.0380994	At1_22	Nonpolar
At1_DM_9_22	UnClassified	0	At1_22	Nonpolar
At1_DM_9_22	Olpidiomycota	0	At1_22	Nonpolar
At1_DM_9_22	Mucoromycota	0.0930555	At1_22	Nonpolar
At1_DM_9_22	Microsporidia	0	At1_22	Nonpolar
At1_DM_9_22	Cryptomycota	0	At1_22	Nonpolar
At1_DM_9_22	Chytridiomycota	0.287691	At1_22	Nonpolar
At1_DM_9_22	Blastocladiomycota	0.00935728	At1_22	Nonpolar
At1_DM_9_22	Basidiomycota	0.27766	At1_22	Nonpolar
At1_DM_9_22	Ascomycota	0.294137	At1_22	Nonpolar
At1_DM_10_22	Zoopagomycota	0.0265987	At1_22	Nonpolar
At1_DM_10_22	UnClassified	0	At1_22	Nonpolar
At1_DM_10_22	Olpidiomycota	0	At1_22	Nonpolar
At1_DM_10_22	Mucoromycota	0.122902	At1_22	Nonpolar
At1_DM_10_22	Microsporidia	0.0106577	At1_22	Nonpolar
At1_DM_10_22	Cryptomycota	0.00560567	At1_22	Nonpolar
At1_DM_10_22	Chytridiomycota	0.348056	At1_22	Nonpolar
At1_DM_10_22	Blastocladiomycota	0.0108715	At1_22	Nonpolar
At1_DM_10_22	Basidiomycota	0.291821	At1_22	Nonpolar
At1_DM_10_22	Ascomycota	0.183487	At1_22	Nonpolar
At1_DM_12_22	Zoopagomycota	0.010696	At1_22	Nonpolar
At1_DM_12_22	UnClassified	0	At1_22	Nonpolar
At1_DM_12_22	Olpidiomycota	0	At1_22	Nonpolar
At1_DM_12_22	Mucoromycota	0.0730483	At1_22	Nonpolar
At1_DM_12_22	Microsporidia	0	At1_22	Nonpolar
At1_DM_12_22	Cryptomycota	0.000998195	At1_22	Nonpolar
At1_DM_12_22	Chytridiomycota	0.370505	At1_22	Nonpolar
At1_DM_12_22	Blastocladiomycota	0.00408111	At1_22	Nonpolar
At1_DM_12_22	Basidiomycota	0.245334	At1_22	Nonpolar
At1_DM_12_22	Ascomycota	0.295337	At1_22	Nonpolar
At1_DM_14_22	Zoopagomycota	0.0507378	At1_22	Nonpolar
At1_DM_14_22	UnClassified	0	At1_22	Nonpolar
At1_DM_14_22	Olpidiomycota	0	At1_22	Nonpolar
At1_DM_14_22	Mucoromycota	0.090044	At1_22	Nonpolar
At1_DM_14_22	Microsporidia	0	At1_22	Nonpolar
At1_DM_14_22	Cryptomycota	0.00485719	At1_22	Nonpolar
At1_DM_14_22	Chytridiomycota	0.276333	At1_22	Nonpolar
At1_DM_14_22	Blastocladiomycota	0.019779	At1_22	Nonpolar
At1_DM_14_22	Basidiomycota	0.309033	At1_22	Nonpolar
At1_DM_14_22	Ascomycota	0.249216	At1_22	Nonpolar
At1_DM_15_22	Zoopagomycota	0.0220939	At1_22	Nonpolar
At1_DM_15_22	UnClassified	0	At1_22	Nonpolar
At1_DM_15_22	Olpidiomycota	0	At1_22	Nonpolar
At1_DM_15_22	Mucoromycota	0.159884	At1_22	Nonpolar
At1_DM_15_22	Microsporidia	0	At1_22	Nonpolar
At1_DM_15_22	Cryptomycota	0	At1_22	Nonpolar
At1_DM_15_22	Chytridiomycota	0.354469	At1_22	Nonpolar
At1_DM_15_22	Blastocladiomycota	0.00781048	At1_22	Nonpolar
At1_DM_15_22	Basidiomycota	0.246632	At1_22	Nonpolar
At1_DM_15_22	Ascomycota	0.209111	At1_22	Nonpolar
At1_DM_16_22	Zoopagomycota	0.0425189	At1_22	Nonpolar
At1_DM_16_22	UnClassified	0	At1_22	Nonpolar
At1_DM_16_22	Olpidiomycota	0	At1_22	Nonpolar
At1_DM_16_22	Mucoromycota	0.0339783	At1_22	Nonpolar
At1_DM_16_22	Microsporidia	0	At1_22	Nonpolar
At1_DM_16_22	Cryptomycota	0	At1_22	Nonpolar
At1_DM_16_22	Chytridiomycota	0.180616	At1_22	Nonpolar
At1_DM_16_22	Blastocladiomycota	0	At1_22	Nonpolar
At1_DM_16_22	Basidiomycota	0.473551	At1_22	Nonpolar
At1_DM_16_22	Ascomycota	0.269336	At1_22	Nonpolar
At1_DM_18_22	Zoopagomycota	0.0360503	At1_22	Nonpolar
At1_DM_18_22	UnClassified	0	At1_22	Nonpolar
At1_DM_18_22	Olpidiomycota	0	At1_22	Nonpolar
At1_DM_18_22	Mucoromycota	0.0916764	At1_22	Nonpolar
At1_DM_18_22	Microsporidia	0	At1_22	Nonpolar
At1_DM_18_22	Cryptomycota	0	At1_22	Nonpolar
At1_DM_18_22	Chytridiomycota	0.238603	At1_22	Nonpolar
At1_DM_18_22	Blastocladiomycota	0	At1_22	Nonpolar
At1_DM_18_22	Basidiomycota	0.456371	At1_22	Nonpolar
At1_DM_18_22	Ascomycota	0.177299	At1_22	Nonpolar
At1_DM_19_22	Zoopagomycota	0.0605154	At1_22	Nonpolar
At1_DM_19_22	UnClassified	0	At1_22	Nonpolar
At1_DM_19_22	Olpidiomycota	0	At1_22	Nonpolar
At1_DM_19_22	Mucoromycota	0.0777959	At1_22	Nonpolar
At1_DM_19_22	Microsporidia	0.00183352	At1_22	Nonpolar
At1_DM_19_22	Cryptomycota	0	At1_22	Nonpolar
At1_DM_19_22	Chytridiomycota	0.368444	At1_22	Nonpolar
At1_DM_19_22	Blastocladiomycota	0.0140191	At1_22	Nonpolar
At1_DM_19_22	Basidiomycota	0.180526	At1_22	Nonpolar
At1_DM_19_22	Ascomycota	0.296866	At1_22	Nonpolar
At1_DM_22_22	Zoopagomycota	0.0356444	At1_22	Nonpolar
At1_DM_22_22	UnClassified	0	At1_22	Nonpolar
At1_DM_22_22	Olpidiomycota	0	At1_22	Nonpolar
At1_DM_22_22	Mucoromycota	0.0655852	At1_22	Nonpolar
At1_DM_22_22	Microsporidia	0	At1_22	Nonpolar
At1_DM_22_22	Cryptomycota	0	At1_22	Nonpolar
At1_DM_22_22	Chytridiomycota	0.274214	At1_22	Nonpolar
At1_DM_22_22	Blastocladiomycota	0	At1_22	Nonpolar
At1_DM_22_22	Basidiomycota	0.317621	At1_22	Nonpolar
At1_DM_22_22	Ascomycota	0.306935	At1_22	Nonpolar
At1_SR_6_22	Zoopagomycota	0.01588	At1_22	Nonpolar
At1_SR_6_22	UnClassified	0	At1_22	Nonpolar
At1_SR_6_22	Olpidiomycota	0	At1_22	Nonpolar
At1_SR_6_22	Mucoromycota	0.0826528	At1_22	Nonpolar
At1_SR_6_22	Microsporidia	0	At1_22	Nonpolar
At1_SR_6_22	Cryptomycota	0.0393073	At1_22	Nonpolar
At1_SR_6_22	Chytridiomycota	0.555033	At1_22	Nonpolar
At1_SR_6_22	Blastocladiomycota	0	At1_22	Nonpolar
At1_SR_6_22	Basidiomycota	0.208846	At1_22	Nonpolar
At1_SR_6_22	Ascomycota	0.0982802	At1_22	Nonpolar
At1_SR_9_22	Zoopagomycota	0.138128	At1_22	Nonpolar
At1_SR_9_22	UnClassified	0	At1_22	Nonpolar
At1_SR_9_22	Olpidiomycota	0	At1_22	Nonpolar
At1_SR_9_22	Mucoromycota	0	At1_22	Nonpolar
At1_SR_9_22	Microsporidia	0	At1_22	Nonpolar
At1_SR_9_22	Cryptomycota	0	At1_22	Nonpolar
At1_SR_9_22	Chytridiomycota	0.463623	At1_22	Nonpolar
At1_SR_9_22	Blastocladiomycota	0	At1_22	Nonpolar
At1_SR_9_22	Basidiomycota	0.144347	At1_22	Nonpolar
At1_SR_9_22	Ascomycota	0.253902	At1_22	Nonpolar
At1_SR_12_22	Zoopagomycota	0.0150658	At1_22	Nonpolar
At1_SR_12_22	UnClassified	0	At1_22	Nonpolar
At1_SR_12_22	Olpidiomycota	0	At1_22	Nonpolar
At1_SR_12_22	Mucoromycota	0.0755704	At1_22	Nonpolar
At1_SR_12_22	Microsporidia	0	At1_22	Nonpolar
At1_SR_12_22	Cryptomycota	0.00242172	At1_22	Nonpolar
At1_SR_12_22	Chytridiomycota	0.422072	At1_22	Nonpolar
At1_SR_12_22	Blastocladiomycota	0.0133195	At1_22	Nonpolar
At1_SR_12_22	Basidiomycota	0.302984	At1_22	Nonpolar
At1_SR_12_22	Ascomycota	0.168566	At1_22	Nonpolar
At1_SR_24_22	Zoopagomycota	0.0380185	At1_22	Nonpolar
At1_SR_24_22	UnClassified	0	At1_22	Nonpolar
At1_SR_24_22	Olpidiomycota	0	At1_22	Nonpolar
At1_SR_24_22	Mucoromycota	0.159929	At1_22	Nonpolar
At1_SR_24_22	Microsporidia	0	At1_22	Nonpolar
At1_SR_24_22	Cryptomycota	0	At1_22	Nonpolar
At1_SR_24_22	Chytridiomycota	0.366135	At1_22	Nonpolar
At1_SR_24_22	Blastocladiomycota	0	At1_22	Nonpolar
At1_SR_24_22	Basidiomycota	0.259903	At1_22	Nonpolar
At1_SR_24_22	Ascomycota	0.176014	At1_22	Nonpolar
At1_DM_3_3	Zoopagomycota	0.0222755	At1_3	Nonpolar
At1_DM_3_3	UnClassified	0	At1_3	Nonpolar
At1_DM_3_3	Olpidiomycota	0	At1_3	Nonpolar
At1_DM_3_3	Mucoromycota	0.153417	At1_3	Nonpolar
At1_DM_3_3	Microsporidia	0.0248651	At1_3	Nonpolar
At1_DM_3_3	Cryptomycota	0	At1_3	Nonpolar
At1_DM_3_3	Chytridiomycota	0.256895	At1_3	Nonpolar
At1_DM_3_3	Blastocladiomycota	0.0289016	At1_3	Nonpolar
At1_DM_3_3	Basidiomycota	0.261746	At1_3	Nonpolar
At1_DM_3_3	Ascomycota	0.2519	At1_3	Nonpolar
At1_DM_4_3	Zoopagomycota	0.0376418	At1_3	Nonpolar
At1_DM_4_3	UnClassified	0	At1_3	Nonpolar
At1_DM_4_3	Olpidiomycota	0	At1_3	Nonpolar
At1_DM_4_3	Mucoromycota	0.099916	At1_3	Nonpolar
At1_DM_4_3	Microsporidia	0.0257435	At1_3	Nonpolar
At1_DM_4_3	Cryptomycota	0	At1_3	Nonpolar
At1_DM_4_3	Chytridiomycota	0.378422	At1_3	Nonpolar
At1_DM_4_3	Blastocladiomycota	0	At1_3	Nonpolar
At1_DM_4_3	Basidiomycota	0.184666	At1_3	Nonpolar
At1_DM_4_3	Ascomycota	0.27361	At1_3	Nonpolar
At1_DM_6_3	Zoopagomycota	0.0609495	At1_3	Nonpolar
At1_DM_6_3	UnClassified	0	At1_3	Nonpolar
At1_DM_6_3	Olpidiomycota	0	At1_3	Nonpolar
At1_DM_6_3	Mucoromycota	0.105644	At1_3	Nonpolar
At1_DM_6_3	Microsporidia	0.0154095	At1_3	Nonpolar
At1_DM_6_3	Cryptomycota	0	At1_3	Nonpolar
At1_DM_6_3	Chytridiomycota	0.365373	At1_3	Nonpolar
At1_DM_6_3	Blastocladiomycota	0.00654565	At1_3	Nonpolar
At1_DM_6_3	Basidiomycota	0.248788	At1_3	Nonpolar
At1_DM_6_3	Ascomycota	0.197289	At1_3	Nonpolar
At1_DM_7_3	Zoopagomycota	0.0859819	At1_3	Nonpolar
At1_DM_7_3	UnClassified	0	At1_3	Nonpolar
At1_DM_7_3	Olpidiomycota	0	At1_3	Nonpolar
At1_DM_7_3	Mucoromycota	0.099858	At1_3	Nonpolar
At1_DM_7_3	Microsporidia	0.00770212	At1_3	Nonpolar
At1_DM_7_3	Cryptomycota	0	At1_3	Nonpolar
At1_DM_7_3	Chytridiomycota	0.242566	At1_3	Nonpolar
At1_DM_7_3	Blastocladiomycota	0.0463931	At1_3	Nonpolar
At1_DM_7_3	Basidiomycota	0.286226	At1_3	Nonpolar
At1_DM_7_3	Ascomycota	0.231273	At1_3	Nonpolar
At1_DM_9_3	Zoopagomycota	0.0602557	At1_3	Nonpolar
At1_DM_9_3	UnClassified	0	At1_3	Nonpolar
At1_DM_9_3	Olpidiomycota	0	At1_3	Nonpolar
At1_DM_9_3	Mucoromycota	0.0617646	At1_3	Nonpolar
At1_DM_9_3	Microsporidia	0	At1_3	Nonpolar
At1_DM_9_3	Cryptomycota	0	At1_3	Nonpolar
At1_DM_9_3	Chytridiomycota	0.328489	At1_3	Nonpolar
At1_DM_9_3	Blastocladiomycota	0	At1_3	Nonpolar
At1_DM_9_3	Basidiomycota	0.247248	At1_3	Nonpolar
At1_DM_9_3	Ascomycota	0.302243	At1_3	Nonpolar
At1_DM_10_3	Zoopagomycota	0.00178188	At1_3	Nonpolar
At1_DM_10_3	UnClassified	0	At1_3	Nonpolar
At1_DM_10_3	Olpidiomycota	0	At1_3	Nonpolar
At1_DM_10_3	Mucoromycota	0.0908694	At1_3	Nonpolar
At1_DM_10_3	Microsporidia	0.0221003	At1_3	Nonpolar
At1_DM_10_3	Cryptomycota	0	At1_3	Nonpolar
At1_DM_10_3	Chytridiomycota	0.308811	At1_3	Nonpolar
At1_DM_10_3	Blastocladiomycota	0.00741137	At1_3	Nonpolar
At1_DM_10_3	Basidiomycota	0.203207	At1_3	Nonpolar
At1_DM_10_3	Ascomycota	0.365819	At1_3	Nonpolar
At1_DM_12_3	Zoopagomycota	0.0102466	At1_3	Nonpolar
At1_DM_12_3	UnClassified	0	At1_3	Nonpolar
At1_DM_12_3	Olpidiomycota	0	At1_3	Nonpolar
At1_DM_12_3	Mucoromycota	0.148665	At1_3	Nonpolar
At1_DM_12_3	Microsporidia	0	At1_3	Nonpolar
At1_DM_12_3	Cryptomycota	0.00700514	At1_3	Nonpolar
At1_DM_12_3	Chytridiomycota	0.462486	At1_3	Nonpolar
At1_DM_12_3	Blastocladiomycota	0.00587497	At1_3	Nonpolar
At1_DM_12_3	Basidiomycota	0.233146	At1_3	Nonpolar
At1_DM_12_3	Ascomycota	0.132576	At1_3	Nonpolar
At1_DM_14_3	Zoopagomycota	0.0274679	At1_3	Nonpolar
At1_DM_14_3	UnClassified	0	At1_3	Nonpolar
At1_DM_14_3	Olpidiomycota	0	At1_3	Nonpolar
At1_DM_14_3	Mucoromycota	0.0623635	At1_3	Nonpolar
At1_DM_14_3	Microsporidia	0.0374035	At1_3	Nonpolar
At1_DM_14_3	Cryptomycota	0	At1_3	Nonpolar
At1_DM_14_3	Chytridiomycota	0.175567	At1_3	Nonpolar
At1_DM_14_3	Blastocladiomycota	0.0606518	At1_3	Nonpolar
At1_DM_14_3	Basidiomycota	0.343484	At1_3	Nonpolar
At1_DM_14_3	Ascomycota	0.293063	At1_3	Nonpolar
At1_DM_15_3	Zoopagomycota	0.02968	At1_3	Nonpolar
At1_DM_15_3	UnClassified	0	At1_3	Nonpolar
At1_DM_15_3	Olpidiomycota	0	At1_3	Nonpolar
At1_DM_15_3	Mucoromycota	0.075092	At1_3	Nonpolar
At1_DM_15_3	Microsporidia	0	At1_3	Nonpolar
At1_DM_15_3	Cryptomycota	0	At1_3	Nonpolar
At1_DM_15_3	Chytridiomycota	0.282151	At1_3	Nonpolar
At1_DM_15_3	Blastocladiomycota	0.0290882	At1_3	Nonpolar
At1_DM_15_3	Basidiomycota	0.275879	At1_3	Nonpolar
At1_DM_15_3	Ascomycota	0.30811	At1_3	Nonpolar
At1_DM_18_3	Zoopagomycota	0.0214981	At1_3	Nonpolar
At1_DM_18_3	UnClassified	0	At1_3	Nonpolar
At1_DM_18_3	Olpidiomycota	0	At1_3	Nonpolar
At1_DM_18_3	Mucoromycota	0.060923	At1_3	Nonpolar
At1_DM_18_3	Microsporidia	0	At1_3	Nonpolar
At1_DM_18_3	Cryptomycota	0	At1_3	Nonpolar
At1_DM_18_3	Chytridiomycota	0.28173	At1_3	Nonpolar
At1_DM_18_3	Blastocladiomycota	0.0271314	At1_3	Nonpolar
At1_DM_18_3	Basidiomycota	0.355985	At1_3	Nonpolar
At1_DM_18_3	Ascomycota	0.252733	At1_3	Nonpolar
At1_DM_19_3	Zoopagomycota	0.00930896	At1_3	Nonpolar
At1_DM_19_3	UnClassified	0	At1_3	Nonpolar
At1_DM_19_3	Olpidiomycota	0	At1_3	Nonpolar
At1_DM_19_3	Mucoromycota	0.0841832	At1_3	Nonpolar
At1_DM_19_3	Microsporidia	0.0182677	At1_3	Nonpolar
At1_DM_19_3	Cryptomycota	0	At1_3	Nonpolar
At1_DM_19_3	Chytridiomycota	0.282348	At1_3	Nonpolar
At1_DM_19_3	Blastocladiomycota	0.0248312	At1_3	Nonpolar
At1_DM_19_3	Basidiomycota	0.362198	At1_3	Nonpolar
At1_DM_19_3	Ascomycota	0.218863	At1_3	Nonpolar
At1_DM_22_3	Zoopagomycota	0.0185015	At1_3	Nonpolar
At1_DM_22_3	UnClassified	0	At1_3	Nonpolar
At1_DM_22_3	Olpidiomycota	0	At1_3	Nonpolar
At1_DM_22_3	Mucoromycota	0.115709	At1_3	Nonpolar
At1_DM_22_3	Microsporidia	0	At1_3	Nonpolar
At1_DM_22_3	Cryptomycota	0	At1_3	Nonpolar
At1_DM_22_3	Chytridiomycota	0.308525	At1_3	Nonpolar
At1_DM_22_3	Blastocladiomycota	0	At1_3	Nonpolar
At1_DM_22_3	Basidiomycota	0.302524	At1_3	Nonpolar
At1_DM_22_3	Ascomycota	0.25474	At1_3	Nonpolar
At1_SR_6_3	Zoopagomycota	0.0109558	At1_3	Nonpolar
At1_SR_6_3	UnClassified	0	At1_3	Nonpolar
At1_SR_6_3	Olpidiomycota	0	At1_3	Nonpolar
At1_SR_6_3	Mucoromycota	0.126739	At1_3	Nonpolar
At1_SR_6_3	Microsporidia	0	At1_3	Nonpolar
At1_SR_6_3	Cryptomycota	0	At1_3	Nonpolar
At1_SR_6_3	Chytridiomycota	0.360636	At1_3	Nonpolar
At1_SR_6_3	Blastocladiomycota	0	At1_3	Nonpolar
At1_SR_6_3	Basidiomycota	0.231989	At1_3	Nonpolar
At1_SR_6_3	Ascomycota	0.269681	At1_3	Nonpolar
At1_SR_9_3	Zoopagomycota	0.021157	At1_3	Nonpolar
At1_SR_9_3	UnClassified	0	At1_3	Nonpolar
At1_SR_9_3	Olpidiomycota	0	At1_3	Nonpolar
At1_SR_9_3	Mucoromycota	0.0838923	At1_3	Nonpolar
At1_SR_9_3	Microsporidia	0	At1_3	Nonpolar
At1_SR_9_3	Cryptomycota	0	At1_3	Nonpolar
At1_SR_9_3	Chytridiomycota	0.307737	At1_3	Nonpolar
At1_SR_9_3	Blastocladiomycota	0	At1_3	Nonpolar
At1_SR_9_3	Basidiomycota	0.100515	At1_3	Nonpolar
At1_SR_9_3	Ascomycota	0.486699	At1_3	Nonpolar
At1_SR_24_3	Zoopagomycota	0.0168167	At1_3	Nonpolar
At1_SR_24_3	UnClassified	0	At1_3	Nonpolar
At1_SR_24_3	Olpidiomycota	0	At1_3	Nonpolar
At1_SR_24_3	Mucoromycota	0.172968	At1_3	Nonpolar
At1_SR_24_3	Microsporidia	0.00948032	At1_3	Nonpolar
At1_SR_24_3	Cryptomycota	0	At1_3	Nonpolar
At1_SR_24_3	Chytridiomycota	0.333007	At1_3	Nonpolar
At1_SR_24_3	Blastocladiomycota	0	At1_3	Nonpolar
At1_SR_24_3	Basidiomycota	0.282208	At1_3	Nonpolar
At1_SR_24_3	Ascomycota	0.18552	At1_3	Nonpolar
At2_DM_2_22	Zoopagomycota	0.00849957	At2_22	Polar
At2_DM_2_22	UnClassified	0	At2_22	Polar
At2_DM_2_22	Olpidiomycota	0	At2_22	Polar
At2_DM_2_22	Mucoromycota	0.0388741	At2_22	Polar
At2_DM_2_22	Microsporidia	0	At2_22	Polar
At2_DM_2_22	Cryptomycota	0	At2_22	Polar
At2_DM_2_22	Chytridiomycota	0.116587	At2_22	Polar
At2_DM_2_22	Blastocladiomycota	0.00174948	At2_22	Polar
At2_DM_2_22	Basidiomycota	0.049138	At2_22	Polar
At2_DM_2_22	Ascomycota	0.785152	At2_22	Polar
At2_DM_3_22	Zoopagomycota	0.0162446	At2_22	Polar
At2_DM_3_22	UnClassified	0	At2_22	Polar
At2_DM_3_22	Olpidiomycota	0.00200872	At2_22	Polar
At2_DM_3_22	Mucoromycota	0.113348	At2_22	Polar
At2_DM_3_22	Microsporidia	0	At2_22	Polar
At2_DM_3_22	Cryptomycota	0.00030453	At2_22	Polar
At2_DM_3_22	Chytridiomycota	0.115243	At2_22	Polar
At2_DM_3_22	Blastocladiomycota	0.00270139	At2_22	Polar
At2_DM_3_22	Basidiomycota	0.171494	At2_22	Polar
At2_DM_3_22	Ascomycota	0.578656	At2_22	Polar
At2_DM_4_22	Zoopagomycota	0.0172184	At2_22	Polar
At2_DM_4_22	UnClassified	0	At2_22	Polar
At2_DM_4_22	Olpidiomycota	0.00249622	At2_22	Polar
At2_DM_4_22	Mucoromycota	0.0430569	At2_22	Polar
At2_DM_4_22	Microsporidia	0	At2_22	Polar
At2_DM_4_22	Cryptomycota	0	At2_22	Polar
At2_DM_4_22	Chytridiomycota	0.169263	At2_22	Polar
At2_DM_4_22	Blastocladiomycota	0.000559497	At2_22	Polar
At2_DM_4_22	Basidiomycota	0.290093	At2_22	Polar
At2_DM_4_22	Ascomycota	0.477313	At2_22	Polar
At2_DM_6_22	Zoopagomycota	0.00139118	At2_22	Polar
At2_DM_6_22	UnClassified	0	At2_22	Polar
At2_DM_6_22	Olpidiomycota	0	At2_22	Polar
At2_DM_6_22	Mucoromycota	0.0357473	At2_22	Polar
At2_DM_6_22	Microsporidia	0	At2_22	Polar
At2_DM_6_22	Cryptomycota	0.000159419	At2_22	Polar
At2_DM_6_22	Chytridiomycota	0.291574	At2_22	Polar
At2_DM_6_22	Blastocladiomycota	0	At2_22	Polar
At2_DM_6_22	Basidiomycota	0.25601	At2_22	Polar
At2_DM_6_22	Ascomycota	0.415117	At2_22	Polar
At2_DM_7_22	Zoopagomycota	0.00193024	At2_22	Polar
At2_DM_7_22	UnClassified	0	At2_22	Polar
At2_DM_7_22	Olpidiomycota	0.000724776	At2_22	Polar
At2_DM_7_22	Mucoromycota	0.132511	At2_22	Polar
At2_DM_7_22	Microsporidia	0	At2_22	Polar
At2_DM_7_22	Cryptomycota	0.000219757	At2_22	Polar
At2_DM_7_22	Chytridiomycota	0.138081	At2_22	Polar
At2_DM_7_22	Blastocladiomycota	0	At2_22	Polar
At2_DM_7_22	Basidiomycota	0.292343	At2_22	Polar
At2_DM_7_22	Ascomycota	0.434191	At2_22	Polar
At2_DM_9_22	Zoopagomycota	0.00569662	At2_22	Polar
At2_DM_9_22	UnClassified	0	At2_22	Polar
At2_DM_9_22	Olpidiomycota	0	At2_22	Polar
At2_DM_9_22	Mucoromycota	0.0507659	At2_22	Polar
At2_DM_9_22	Microsporidia	0	At2_22	Polar
At2_DM_9_22	Cryptomycota	0	At2_22	Polar
At2_DM_9_22	Chytridiomycota	0.157707	At2_22	Polar
At2_DM_9_22	Blastocladiomycota	0.00150052	At2_22	Polar
At2_DM_9_22	Basidiomycota	0.0430846	At2_22	Polar
At2_DM_9_22	Ascomycota	0.741245	At2_22	Polar
At2_DM_11_22	Zoopagomycota	0.0152997	At2_22	Polar
At2_DM_11_22	UnClassified	0	At2_22	Polar
At2_DM_11_22	Olpidiomycota	0	At2_22	Polar
At2_DM_11_22	Mucoromycota	0.0302361	At2_22	Polar
At2_DM_11_22	Microsporidia	0	At2_22	Polar
At2_DM_11_22	Cryptomycota	0	At2_22	Polar
At2_DM_11_22	Chytridiomycota	0.313966	At2_22	Polar
At2_DM_11_22	Blastocladiomycota	0.000572004	At2_22	Polar
At2_DM_11_22	Basidiomycota	0.167586	At2_22	Polar
At2_DM_11_22	Ascomycota	0.472339	At2_22	Polar
At2_DM_12_22	Zoopagomycota	0.0253504	At2_22	Polar
At2_DM_12_22	UnClassified	0	At2_22	Polar
At2_DM_12_22	Olpidiomycota	0	At2_22	Polar
At2_DM_12_22	Mucoromycota	0.0634424	At2_22	Polar
At2_DM_12_22	Microsporidia	0	At2_22	Polar
At2_DM_12_22	Cryptomycota	0.00038917	At2_22	Polar
At2_DM_12_22	Chytridiomycota	0.161713	At2_22	Polar
At2_DM_12_22	Blastocladiomycota	0.00258915	At2_22	Polar
At2_DM_12_22	Basidiomycota	0.0954047	At2_22	Polar
At2_DM_12_22	Ascomycota	0.651111	At2_22	Polar
At2_DM_13_22	Zoopagomycota	0.00523438	At2_22	Polar
At2_DM_13_22	UnClassified	0	At2_22	Polar
At2_DM_13_22	Olpidiomycota	0	At2_22	Polar
At2_DM_13_22	Mucoromycota	0.0716342	At2_22	Polar
At2_DM_13_22	Microsporidia	0	At2_22	Polar
At2_DM_13_22	Cryptomycota	0.00991987	At2_22	Polar
At2_DM_13_22	Chytridiomycota	0.294742	At2_22	Polar
At2_DM_13_22	Blastocladiomycota	0	At2_22	Polar
At2_DM_13_22	Basidiomycota	0.0785132	At2_22	Polar
At2_DM_13_22	Ascomycota	0.539956	At2_22	Polar
At2_DM_1_3	Zoopagomycota	0	At2_3	Polar
At2_DM_1_3	UnClassified	0	At2_3	Polar
At2_DM_1_3	Olpidiomycota	0	At2_3	Polar
At2_DM_1_3	Mucoromycota	0.0268124	At2_3	Polar
At2_DM_1_3	Microsporidia	0	At2_3	Polar
At2_DM_1_3	Cryptomycota	0	At2_3	Polar
At2_DM_1_3	Chytridiomycota	0.0530726	At2_3	Polar
At2_DM_1_3	Blastocladiomycota	0	At2_3	Polar
At2_DM_1_3	Basidiomycota	0.034716	At2_3	Polar
At2_DM_1_3	Ascomycota	0.885399	At2_3	Polar
At2_DM_3_3	Zoopagomycota	0.00750614	At2_3	Polar
At2_DM_3_3	UnClassified	0	At2_3	Polar
At2_DM_3_3	Olpidiomycota	0.00318206	At2_3	Polar
At2_DM_3_3	Mucoromycota	0.0894505	At2_3	Polar
At2_DM_3_3	Microsporidia	0	At2_3	Polar
At2_DM_3_3	Cryptomycota	0	At2_3	Polar
At2_DM_3_3	Chytridiomycota	0.156335	At2_3	Polar
At2_DM_3_3	Blastocladiomycota	0.00534311	At2_3	Polar
At2_DM_3_3	Basidiomycota	0.124341	At2_3	Polar
At2_DM_3_3	Ascomycota	0.613843	At2_3	Polar
At2_DM_4_3	Zoopagomycota	0.0170878	At2_3	Polar
At2_DM_4_3	UnClassified	0	At2_3	Polar
At2_DM_4_3	Olpidiomycota	0.00276263	At2_3	Polar
At2_DM_4_3	Mucoromycota	0.0463939	At2_3	Polar
At2_DM_4_3	Microsporidia	0	At2_3	Polar
At2_DM_4_3	Cryptomycota	0	At2_3	Polar
At2_DM_4_3	Chytridiomycota	0.107361	At2_3	Polar
At2_DM_4_3	Blastocladiomycota	0.0057926	At2_3	Polar
At2_DM_4_3	Basidiomycota	0.371849	At2_3	Polar
At2_DM_4_3	Ascomycota	0.448753	At2_3	Polar
At2_DM_6_3	Zoopagomycota	0	At2_3	Polar
At2_DM_6_3	UnClassified	0	At2_3	Polar
At2_DM_6_3	Olpidiomycota	0	At2_3	Polar
At2_DM_6_3	Mucoromycota	0	At2_3	Polar
At2_DM_6_3	Microsporidia	0	At2_3	Polar
At2_DM_6_3	Cryptomycota	0	At2_3	Polar
At2_DM_6_3	Chytridiomycota	0.891764	At2_3	Polar
At2_DM_6_3	Blastocladiomycota	0	At2_3	Polar
At2_DM_6_3	Basidiomycota	0	At2_3	Polar
At2_DM_6_3	Ascomycota	0.108236	At2_3	Polar
At2_DM_7_3	Zoopagomycota	0	At2_3	Polar
At2_DM_7_3	UnClassified	0	At2_3	Polar
At2_DM_7_3	Olpidiomycota	0	At2_3	Polar
At2_DM_7_3	Mucoromycota	0.0918749	At2_3	Polar
At2_DM_7_3	Microsporidia	0	At2_3	Polar
At2_DM_7_3	Cryptomycota	0	At2_3	Polar
At2_DM_7_3	Chytridiomycota	0.496211	At2_3	Polar
At2_DM_7_3	Blastocladiomycota	0	At2_3	Polar
At2_DM_7_3	Basidiomycota	0.154863	At2_3	Polar
At2_DM_7_3	Ascomycota	0.257051	At2_3	Polar
At2_DM_9_3	Zoopagomycota	0.00144314	At2_3	Polar
At2_DM_9_3	UnClassified	0	At2_3	Polar
At2_DM_9_3	Olpidiomycota	0	At2_3	Polar
At2_DM_9_3	Mucoromycota	0.0894659	At2_3	Polar
At2_DM_9_3	Microsporidia	0	At2_3	Polar
At2_DM_9_3	Cryptomycota	0	At2_3	Polar
At2_DM_9_3	Chytridiomycota	0.120685	At2_3	Polar
At2_DM_9_3	Blastocladiomycota	0.000800506	At2_3	Polar
At2_DM_9_3	Basidiomycota	0.0612353	At2_3	Polar
At2_DM_9_3	Ascomycota	0.72637	At2_3	Polar
At2_DM_10_3	Zoopagomycota	0	At2_3	Polar
At2_DM_10_3	UnClassified	0	At2_3	Polar
At2_DM_10_3	Olpidiomycota	0	At2_3	Polar
At2_DM_10_3	Mucoromycota	0.00955688	At2_3	Polar
At2_DM_10_3	Microsporidia	0	At2_3	Polar
At2_DM_10_3	Cryptomycota	0	At2_3	Polar
At2_DM_10_3	Chytridiomycota	0.135013	At2_3	Polar
At2_DM_10_3	Blastocladiomycota	0	At2_3	Polar
At2_DM_10_3	Basidiomycota	0.237034	At2_3	Polar
At2_DM_10_3	Ascomycota	0.618396	At2_3	Polar
At2_DM_11_3	Zoopagomycota	0.0343951	At2_3	Polar
At2_DM_11_3	UnClassified	0	At2_3	Polar
At2_DM_11_3	Olpidiomycota	0	At2_3	Polar
At2_DM_11_3	Mucoromycota	0.0291272	At2_3	Polar
At2_DM_11_3	Microsporidia	0	At2_3	Polar
At2_DM_11_3	Cryptomycota	0	At2_3	Polar
At2_DM_11_3	Chytridiomycota	0.277135	At2_3	Polar
At2_DM_11_3	Blastocladiomycota	0	At2_3	Polar
At2_DM_11_3	Basidiomycota	0.146548	At2_3	Polar
At2_DM_11_3	Ascomycota	0.512794	At2_3	Polar
At2_DM_12_3	Zoopagomycota	0.00599955	At2_3	Polar
At2_DM_12_3	UnClassified	0	At2_3	Polar
At2_DM_12_3	Olpidiomycota	0	At2_3	Polar
At2_DM_12_3	Mucoromycota	0.0628909	At2_3	Polar
At2_DM_12_3	Microsporidia	0	At2_3	Polar
At2_DM_12_3	Cryptomycota	0	At2_3	Polar
At2_DM_12_3	Chytridiomycota	0.143236	At2_3	Polar
At2_DM_12_3	Blastocladiomycota	0	At2_3	Polar
At2_DM_12_3	Basidiomycota	0.108206	At2_3	Polar
At2_DM_12_3	Ascomycota	0.679668	At2_3	Polar
At2_DM_13_3	Zoopagomycota	0.022575	At2_3	Polar
At2_DM_13_3	UnClassified	0	At2_3	Polar
At2_DM_13_3	Olpidiomycota	0	At2_3	Polar
At2_DM_13_3	Mucoromycota	0.0574615	At2_3	Polar
At2_DM_13_3	Microsporidia	0	At2_3	Polar
At2_DM_13_3	Cryptomycota	0.00103054	At2_3	Polar
At2_DM_13_3	Chytridiomycota	0.17983	At2_3	Polar
At2_DM_13_3	Blastocladiomycota	0	At2_3	Polar
At2_DM_13_3	Basidiomycota	0.0603164	At2_3	Polar
At2_DM_13_3	Ascomycota	0.678786	At2_3	Polar

## Sheet: Fig. 3B
# stacked barplot
sample	taxonomy	value	group	ocean
At1_DM_3_22	U	0.00991774	At1_22	Nonpolar
At1_DM_3_22	T	0.00952997	At1_22	Nonpolar
At1_DM_3_22	S	0.280943	At1_22	Nonpolar
At1_DM_3_22	M	0.166701	At1_22	Nonpolar
At1_DM_3_22	I	0.00177505	At1_22	Nonpolar
At1_DM_3_22	G	0	At1_22	Nonpolar
At1_DM_3_22	C	0.297402	At1_22	Nonpolar
At1_DM_3_22	A	0.233732	At1_22	Nonpolar
At1_DM_4_22	U	0	At1_22	Nonpolar
At1_DM_4_22	T	0.032095	At1_22	Nonpolar
At1_DM_4_22	S	0.156719	At1_22	Nonpolar
At1_DM_4_22	M	0.118743	At1_22	Nonpolar
At1_DM_4_22	I	0	At1_22	Nonpolar
At1_DM_4_22	G	0	At1_22	Nonpolar
At1_DM_4_22	C	0.629157	At1_22	Nonpolar
At1_DM_4_22	A	0.0632858	At1_22	Nonpolar
At1_DM_6_22	U	0.00149559	At1_22	Nonpolar
At1_DM_6_22	T	0.020901	At1_22	Nonpolar
At1_DM_6_22	S	0.369399	At1_22	Nonpolar
At1_DM_6_22	M	0.246907	At1_22	Nonpolar
At1_DM_6_22	I	0	At1_22	Nonpolar
At1_DM_6_22	G	0	At1_22	Nonpolar
At1_DM_6_22	C	0.210957	At1_22	Nonpolar
At1_DM_6_22	A	0.150341	At1_22	Nonpolar
At1_DM_7_22	U	0	At1_22	Nonpolar
At1_DM_7_22	T	0.0237978	At1_22	Nonpolar
At1_DM_7_22	S	0.430982	At1_22	Nonpolar
At1_DM_7_22	M	0.16834	At1_22	Nonpolar
At1_DM_7_22	I	0.00269146	At1_22	Nonpolar
At1_DM_7_22	G	0	At1_22	Nonpolar
At1_DM_7_22	C	0.260829	At1_22	Nonpolar
At1_DM_7_22	A	0.11336	At1_22	Nonpolar
At1_DM_9_22	U	0	At1_22	Nonpolar
At1_DM_9_22	T	0.0226335	At1_22	Nonpolar
At1_DM_9_22	S	0.376593	At1_22	Nonpolar
At1_DM_9_22	M	0.300194	At1_22	Nonpolar
At1_DM_9_22	I	0.00929485	At1_22	Nonpolar
At1_DM_9_22	G	0	At1_22	Nonpolar
At1_DM_9_22	C	0.153857	At1_22	Nonpolar
At1_DM_9_22	A	0.137428	At1_22	Nonpolar
At1_DM_10_22	U	0	At1_22	Nonpolar
At1_DM_10_22	T	0.0214538	At1_22	Nonpolar
At1_DM_10_22	S	0.394692	At1_22	Nonpolar
At1_DM_10_22	M	0.223429	At1_22	Nonpolar
At1_DM_10_22	I	0.0130695	At1_22	Nonpolar
At1_DM_10_22	G	0	At1_22	Nonpolar
At1_DM_10_22	C	0.274467	At1_22	Nonpolar
At1_DM_10_22	A	0.0728884	At1_22	Nonpolar
At1_DM_12_22	U	0	At1_22	Nonpolar
At1_DM_12_22	T	0	At1_22	Nonpolar
At1_DM_12_22	S	0.362011	At1_22	Nonpolar
At1_DM_12_22	M	0.2825	At1_22	Nonpolar
At1_DM_12_22	I	0.0130542	At1_22	Nonpolar
At1_DM_12_22	G	0	At1_22	Nonpolar
At1_DM_12_22	C	0.24142	At1_22	Nonpolar
At1_DM_12_22	A	0.101015	At1_22	Nonpolar
At1_DM_14_22	U	0.00469148	At1_22	Nonpolar
At1_DM_14_22	T	0.00910618	At1_22	Nonpolar
At1_DM_14_22	S	0.38177	At1_22	Nonpolar
At1_DM_14_22	M	0.253298	At1_22	Nonpolar
At1_DM_14_22	I	0.00529701	At1_22	Nonpolar
At1_DM_14_22	G	0	At1_22	Nonpolar
At1_DM_14_22	C	0.172414	At1_22	Nonpolar
At1_DM_14_22	A	0.173423	At1_22	Nonpolar
At1_DM_15_22	U	0	At1_22	Nonpolar
At1_DM_15_22	T	0.00354478	At1_22	Nonpolar
At1_DM_15_22	S	0.43062	At1_22	Nonpolar
At1_DM_15_22	M	0.167848	At1_22	Nonpolar
At1_DM_15_22	I	0.0113012	At1_22	Nonpolar
At1_DM_15_22	G	0	At1_22	Nonpolar
At1_DM_15_22	C	0.293104	At1_22	Nonpolar
At1_DM_15_22	A	0.0935823	At1_22	Nonpolar
At1_DM_16_22	U	0	At1_22	Nonpolar
At1_DM_16_22	T	0	At1_22	Nonpolar
At1_DM_16_22	S	0.58495	At1_22	Nonpolar
At1_DM_16_22	M	0.136783	At1_22	Nonpolar
At1_DM_16_22	I	0.00240008	At1_22	Nonpolar
At1_DM_16_22	G	0	At1_22	Nonpolar
At1_DM_16_22	C	0.0455263	At1_22	Nonpolar
At1_DM_16_22	A	0.230341	At1_22	Nonpolar
At1_DM_18_22	U	0.00452893	At1_22	Nonpolar
At1_DM_18_22	T	0.00354537	At1_22	Nonpolar
At1_DM_18_22	S	0.585517	At1_22	Nonpolar
At1_DM_18_22	M	0.122709	At1_22	Nonpolar
At1_DM_18_22	I	0	At1_22	Nonpolar
At1_DM_18_22	G	0	At1_22	Nonpolar
At1_DM_18_22	C	0.0603891	At1_22	Nonpolar
At1_DM_18_22	A	0.223311	At1_22	Nonpolar
At1_DM_19_22	U	0	At1_22	Nonpolar
At1_DM_19_22	T	0.0239399	At1_22	Nonpolar
At1_DM_19_22	S	0.435985	At1_22	Nonpolar
At1_DM_19_22	M	0.216718	At1_22	Nonpolar
At1_DM_19_22	I	0	At1_22	Nonpolar
At1_DM_19_22	G	0	At1_22	Nonpolar
At1_DM_19_22	C	0.235829	At1_22	Nonpolar
At1_DM_19_22	A	0.0875279	At1_22	Nonpolar
At1_DM_22_22	U	0.00441136	At1_22	Nonpolar
At1_DM_22_22	T	0.00254878	At1_22	Nonpolar
At1_DM_22_22	S	0.454127	At1_22	Nonpolar
At1_DM_22_22	M	0.251244	At1_22	Nonpolar
At1_DM_22_22	I	0	At1_22	Nonpolar
At1_DM_22_22	G	0.0175416	At1_22	Nonpolar
At1_DM_22_22	C	0.0807784	At1_22	Nonpolar
At1_DM_22_22	A	0.18935	At1_22	Nonpolar
At1_SR_6_22	U	0.0009887	At1_22	Nonpolar
At1_SR_6_22	T	0.0305257	At1_22	Nonpolar
At1_SR_6_22	S	0.394216	At1_22	Nonpolar
At1_SR_6_22	M	0.152072	At1_22	Nonpolar
At1_SR_6_22	I	0.0497025	At1_22	Nonpolar
At1_SR_6_22	G	0	At1_22	Nonpolar
At1_SR_6_22	C	0.301399	At1_22	Nonpolar
At1_SR_6_22	A	0.0710964	At1_22	Nonpolar
At1_SR_9_22	U	0.0310086	At1_22	Nonpolar
At1_SR_9_22	T	0	At1_22	Nonpolar
At1_SR_9_22	S	0.587193	At1_22	Nonpolar
At1_SR_9_22	M	0.124655	At1_22	Nonpolar
At1_SR_9_22	I	0.0547082	At1_22	Nonpolar
At1_SR_9_22	G	0	At1_22	Nonpolar
At1_SR_9_22	C	0.195599	At1_22	Nonpolar
At1_SR_9_22	A	0.00683689	At1_22	Nonpolar
At1_SR_12_22	U	0	At1_22	Nonpolar
At1_SR_12_22	T	0	At1_22	Nonpolar
At1_SR_12_22	S	0.359209	At1_22	Nonpolar
At1_SR_12_22	M	0.258034	At1_22	Nonpolar
At1_SR_12_22	I	0.030326	At1_22	Nonpolar
At1_SR_12_22	G	0	At1_22	Nonpolar
At1_SR_12_22	C	0.281385	At1_22	Nonpolar
At1_SR_12_22	A	0.071046	At1_22	Nonpolar
At1_SR_24_22	U	0	At1_22	Nonpolar
At1_SR_24_22	T	0.0292215	At1_22	Nonpolar
At1_SR_24_22	S	0.369578	At1_22	Nonpolar
At1_SR_24_22	M	0.297222	At1_22	Nonpolar
At1_SR_24_22	I	0.0529908	At1_22	Nonpolar
At1_SR_24_22	G	0	At1_22	Nonpolar
At1_SR_24_22	C	0.127461	At1_22	Nonpolar
At1_SR_24_22	A	0.123527	At1_22	Nonpolar
At1_DM_3_3	U	0	At1_3	Nonpolar
At1_DM_3_3	T	0.0101303	At1_3	Nonpolar
At1_DM_3_3	S	0.454374	At1_3	Nonpolar
At1_DM_3_3	M	0.29615	At1_3	Nonpolar
At1_DM_3_3	I	0	At1_3	Nonpolar
At1_DM_3_3	G	0	At1_3	Nonpolar
At1_DM_3_3	C	0.105618	At1_3	Nonpolar
At1_DM_3_3	A	0.133728	At1_3	Nonpolar
At1_DM_4_3	U	0	At1_3	Nonpolar
At1_DM_4_3	T	0	At1_3	Nonpolar
At1_DM_4_3	S	0.393408	At1_3	Nonpolar
At1_DM_4_3	M	0.182447	At1_3	Nonpolar
At1_DM_4_3	I	0	At1_3	Nonpolar
At1_DM_4_3	G	0	At1_3	Nonpolar
At1_DM_4_3	C	0.310395	At1_3	Nonpolar
At1_DM_4_3	A	0.113749	At1_3	Nonpolar
At1_DM_6_3	U	0	At1_3	Nonpolar
At1_DM_6_3	T	0.00430033	At1_3	Nonpolar
At1_DM_6_3	S	0.378737	At1_3	Nonpolar
At1_DM_6_3	M	0.290721	At1_3	Nonpolar
At1_DM_6_3	I	0	At1_3	Nonpolar
At1_DM_6_3	G	0	At1_3	Nonpolar
At1_DM_6_3	C	0.151914	At1_3	Nonpolar
At1_DM_6_3	A	0.174327	At1_3	Nonpolar
At1_DM_7_3	U	0	At1_3	Nonpolar
At1_DM_7_3	T	0.00770212	At1_3	Nonpolar
At1_DM_7_3	S	0.565372	At1_3	Nonpolar
At1_DM_7_3	M	0.182993	At1_3	Nonpolar
At1_DM_7_3	I	0	At1_3	Nonpolar
At1_DM_7_3	G	0	At1_3	Nonpolar
At1_DM_7_3	C	0.15796	At1_3	Nonpolar
At1_DM_7_3	A	0.0859725	At1_3	Nonpolar
At1_DM_9_3	U	0	At1_3	Nonpolar
At1_DM_9_3	T	0.0345659	At1_3	Nonpolar
At1_DM_9_3	S	0.467049	At1_3	Nonpolar
At1_DM_9_3	M	0.244317	At1_3	Nonpolar
At1_DM_9_3	I	0.0183277	At1_3	Nonpolar
At1_DM_9_3	G	0	At1_3	Nonpolar
At1_DM_9_3	C	0.0948011	At1_3	Nonpolar
At1_DM_9_3	A	0.140939	At1_3	Nonpolar
At1_DM_10_3	U	0	At1_3	Nonpolar
At1_DM_10_3	T	0.00338378	At1_3	Nonpolar
At1_DM_10_3	S	0.37827	At1_3	Nonpolar
At1_DM_10_3	M	0.253195	At1_3	Nonpolar
At1_DM_10_3	I	0.00991898	At1_3	Nonpolar
At1_DM_10_3	G	0	At1_3	Nonpolar
At1_DM_10_3	C	0.244944	At1_3	Nonpolar
At1_DM_10_3	A	0.110289	At1_3	Nonpolar
At1_DM_12_3	U	0.00213466	At1_3	Nonpolar
At1_DM_12_3	T	0.0170321	At1_3	Nonpolar
At1_DM_12_3	S	0.407574	At1_3	Nonpolar
At1_DM_12_3	M	0.235343	At1_3	Nonpolar
At1_DM_12_3	I	0.0193343	At1_3	Nonpolar
At1_DM_12_3	G	0	At1_3	Nonpolar
At1_DM_12_3	C	0.265048	At1_3	Nonpolar
At1_DM_12_3	A	0.0535346	At1_3	Nonpolar
At1_DM_14_3	U	0.00289355	At1_3	Nonpolar
At1_DM_14_3	T	0.0684518	At1_3	Nonpolar
At1_DM_14_3	S	0.328119	At1_3	Nonpolar
At1_DM_14_3	M	0.223021	At1_3	Nonpolar
At1_DM_14_3	I	0	At1_3	Nonpolar
At1_DM_14_3	G	0	At1_3	Nonpolar
At1_DM_14_3	C	0.164436	At1_3	Nonpolar
At1_DM_14_3	A	0.213079	At1_3	Nonpolar
At1_DM_15_3	U	0	At1_3	Nonpolar
At1_DM_15_3	T	0.0413739	At1_3	Nonpolar
At1_DM_15_3	S	0.381738	At1_3	Nonpolar
At1_DM_15_3	M	0.223741	At1_3	Nonpolar
At1_DM_15_3	I	0	At1_3	Nonpolar
At1_DM_15_3	G	0	At1_3	Nonpolar
At1_DM_15_3	C	0.203462	At1_3	Nonpolar
At1_DM_15_3	A	0.149686	At1_3	Nonpolar
At1_DM_18_3	U	0.00553006	At1_3	Nonpolar
At1_DM_18_3	T	0	At1_3	Nonpolar
At1_DM_18_3	S	0.44636	At1_3	Nonpolar
At1_DM_18_3	M	0.166158	At1_3	Nonpolar
At1_DM_18_3	I	0.0031924	At1_3	Nonpolar
At1_DM_18_3	G	0	At1_3	Nonpolar
At1_DM_18_3	C	0.143228	At1_3	Nonpolar
At1_DM_18_3	A	0.235531	At1_3	Nonpolar
At1_DM_19_3	U	0	At1_3	Nonpolar
At1_DM_19_3	T	0	At1_3	Nonpolar
At1_DM_19_3	S	0.420597	At1_3	Nonpolar
At1_DM_19_3	M	0.251445	At1_3	Nonpolar
At1_DM_19_3	I	0.00182677	At1_3	Nonpolar
At1_DM_19_3	G	0	At1_3	Nonpolar
At1_DM_19_3	C	0.0716625	At1_3	Nonpolar
At1_DM_19_3	A	0.254468	At1_3	Nonpolar
At1_DM_22_3	U	0.0132131	At1_3	Nonpolar
At1_DM_22_3	T	0	At1_3	Nonpolar
At1_DM_22_3	S	0.457593	At1_3	Nonpolar
At1_DM_22_3	M	0.288419	At1_3	Nonpolar
At1_DM_22_3	I	0.00208868	At1_3	Nonpolar
At1_DM_22_3	G	0	At1_3	Nonpolar
At1_DM_22_3	C	0.0726925	At1_3	Nonpolar
At1_DM_22_3	A	0.165994	At1_3	Nonpolar
At1_SR_6_3	U	0.00765424	At1_3	Nonpolar
At1_SR_6_3	T	0	At1_3	Nonpolar
At1_SR_6_3	S	0.465846	At1_3	Nonpolar
At1_SR_6_3	M	0.277595	At1_3	Nonpolar
At1_SR_6_3	I	0.00284483	At1_3	Nonpolar
At1_SR_6_3	G	0	At1_3	Nonpolar
At1_SR_6_3	C	0.104807	At1_3	Nonpolar
At1_SR_6_3	A	0.141253	At1_3	Nonpolar
At1_SR_9_3	U	0.000921353	At1_3	Nonpolar
At1_SR_9_3	T	0	At1_3	Nonpolar
At1_SR_9_3	S	0.419647	At1_3	Nonpolar
At1_SR_9_3	M	0.313052	At1_3	Nonpolar
At1_SR_9_3	I	0	At1_3	Nonpolar
At1_SR_9_3	G	0	At1_3	Nonpolar
At1_SR_9_3	C	0.21675	At1_3	Nonpolar
At1_SR_9_3	A	0.0496291	At1_3	Nonpolar
At1_SR_24_3	U	0.00214725	At1_3	Nonpolar
At1_SR_24_3	T	0.00948032	At1_3	Nonpolar
At1_SR_24_3	S	0.62217	At1_3	Nonpolar
At1_SR_24_3	M	0.170463	At1_3	Nonpolar
At1_SR_24_3	I	0.0320117	At1_3	Nonpolar
At1_SR_24_3	G	0	At1_3	Nonpolar
At1_SR_24_3	C	0.0809387	At1_3	Nonpolar
At1_SR_24_3	A	0.0827899	At1_3	Nonpolar
At2_DM_2_22	U	0.000822729	At2_22	Polar
At2_DM_2_22	T	0	At2_22	Polar
At2_DM_2_22	S	0.767048	At2_22	Polar
At2_DM_2_22	M	0.0654509	At2_22	Polar
At2_DM_2_22	I	0.00280233	At2_22	Polar
At2_DM_2_22	G	0.0044684	At2_22	Polar
At2_DM_2_22	C	0.12588	At2_22	Polar
At2_DM_2_22	A	0.0335279	At2_22	Polar
At2_DM_3_22	U	0.00349623	At2_22	Polar
At2_DM_3_22	T	0.000689463	At2_22	Polar
At2_DM_3_22	S	0.358548	At2_22	Polar
At2_DM_3_22	M	0.152439	At2_22	Polar
At2_DM_3_22	I	0.0109695	At2_22	Polar
At2_DM_3_22	G	0.0108606	At2_22	Polar
At2_DM_3_22	C	0.33756	At2_22	Polar
At2_DM_3_22	A	0.125437	At2_22	Polar
At2_DM_4_22	U	0.000321295	At2_22	Polar
At2_DM_4_22	T	0.00224907	At2_22	Polar
At2_DM_4_22	S	0.239033	At2_22	Polar
At2_DM_4_22	M	0.251627	At2_22	Polar
At2_DM_4_22	I	0.00285099	At2_22	Polar
At2_DM_4_22	G	0	At2_22	Polar
At2_DM_4_22	C	0.473878	At2_22	Polar
At2_DM_4_22	A	0.0300404	At2_22	Polar
At2_DM_6_22	U	0	At2_22	Polar
At2_DM_6_22	T	0.000135348	At2_22	Polar
At2_DM_6_22	S	0.635181	At2_22	Polar
At2_DM_6_22	M	0.248372	At2_22	Polar
At2_DM_6_22	I	0.0137329	At2_22	Polar
At2_DM_6_22	G	0	At2_22	Polar
At2_DM_6_22	C	0.0683305	At2_22	Polar
At2_DM_6_22	A	0.0342484	At2_22	Polar
At2_DM_7_22	U	0	At2_22	Polar
At2_DM_7_22	T	0	At2_22	Polar
At2_DM_7_22	S	0.425955	At2_22	Polar
At2_DM_7_22	M	0.179634	At2_22	Polar
At2_DM_7_22	I	0.0219591	At2_22	Polar
At2_DM_7_22	G	0	At2_22	Polar
At2_DM_7_22	C	0.262034	At2_22	Polar
At2_DM_7_22	A	0.110418	At2_22	Polar
At2_DM_9_22	U	0.00025044	At2_22	Polar
At2_DM_9_22	T	0.00150264	At2_22	Polar
At2_DM_9_22	S	0.534878	At2_22	Polar
At2_DM_9_22	M	0.11009	At2_22	Polar
At2_DM_9_22	I	0.00139676	At2_22	Polar
At2_DM_9_22	G	0	At2_22	Polar
At2_DM_9_22	C	0.32171	At2_22	Polar
At2_DM_9_22	A	0.0301719	At2_22	Polar
At2_DM_11_22	U	0.000328477	At2_22	Polar
At2_DM_11_22	T	0	At2_22	Polar
At2_DM_11_22	S	0.384806	At2_22	Polar
At2_DM_11_22	M	0.0483802	At2_22	Polar
At2_DM_11_22	I	0.00535614	At2_22	Polar
At2_DM_11_22	G	0.0316543	At2_22	Polar
At2_DM_11_22	C	0.378048	At2_22	Polar
At2_DM_11_22	A	0.151427	At2_22	Polar
At2_DM_12_22	U	0.00132163	At2_22	Polar
At2_DM_12_22	T	0	At2_22	Polar
At2_DM_12_22	S	0.426666	At2_22	Polar
At2_DM_12_22	M	0.0658367	At2_22	Polar
At2_DM_12_22	I	0.0037491	At2_22	Polar
At2_DM_12_22	G	0.0107155	At2_22	Polar
At2_DM_12_22	C	0.442793	At2_22	Polar
At2_DM_12_22	A	0.0489172	At2_22	Polar
At2_DM_13_22	U	0.000783747	At2_22	Polar
At2_DM_13_22	T	0	At2_22	Polar
At2_DM_13_22	S	0.795548	At2_22	Polar
At2_DM_13_22	M	0.0800639	At2_22	Polar
At2_DM_13_22	I	0.0207995	At2_22	Polar
At2_DM_13_22	G	0	At2_22	Polar
At2_DM_13_22	C	0.0211765	At2_22	Polar
At2_DM_13_22	A	0.0816284	At2_22	Polar
At2_DM_1_3	U	0	At2_3	Polar
At2_DM_1_3	T	0	At2_3	Polar
At2_DM_1_3	S	0.905413	At2_3	Polar
At2_DM_1_3	M	0.0299512	At2_3	Polar
At2_DM_1_3	I	0	At2_3	Polar
At2_DM_1_3	G	0.00341123	At2_3	Polar
At2_DM_1_3	C	0.0537637	At2_3	Polar
At2_DM_1_3	A	0.00746082	At2_3	Polar
At2_DM_3_3	U	0.00218955	At2_3	Polar
At2_DM_3_3	T	0.00196594	At2_3	Polar
At2_DM_3_3	S	0.62443	At2_3	Polar
At2_DM_3_3	M	0.127979	At2_3	Polar
At2_DM_3_3	I	0.0136302	At2_3	Polar
At2_DM_3_3	G	0.00364331	At2_3	Polar
At2_DM_3_3	C	0.159382	At2_3	Polar
At2_DM_3_3	A	0.0667791	At2_3	Polar
At2_DM_4_3	U	0.000355586	At2_3	Polar
At2_DM_4_3	T	0	At2_3	Polar
At2_DM_4_3	S	0.220182	At2_3	Polar
At2_DM_4_3	M	0.297708	At2_3	Polar
At2_DM_4_3	I	0.00121673	At2_3	Polar
At2_DM_4_3	G	0	At2_3	Polar
At2_DM_4_3	C	0.462306	At2_3	Polar
At2_DM_4_3	A	0.0182321	At2_3	Polar
At2_DM_6_3	U	0	At2_3	Polar
At2_DM_6_3	T	0	At2_3	Polar
At2_DM_6_3	S	0.996341	At2_3	Polar
At2_DM_6_3	M	0	At2_3	Polar
At2_DM_6_3	I	0	At2_3	Polar
At2_DM_6_3	G	0	At2_3	Polar
At2_DM_6_3	C	0.00365882	At2_3	Polar
At2_DM_6_3	A	0	At2_3	Polar
At2_DM_7_3	U	0	At2_3	Polar
At2_DM_7_3	T	0	At2_3	Polar
At2_DM_7_3	S	0.883242	At2_3	Polar
At2_DM_7_3	M	0	At2_3	Polar
At2_DM_7_3	I	0	At2_3	Polar
At2_DM_7_3	G	0	At2_3	Polar
At2_DM_7_3	C	0.116758	At2_3	Polar
At2_DM_7_3	A	0	At2_3	Polar
At2_DM_9_3	U	0.000467622	At2_3	Polar
At2_DM_9_3	T	0	At2_3	Polar
At2_DM_9_3	S	0.575041	At2_3	Polar
At2_DM_9_3	M	0.106195	At2_3	Polar
At2_DM_9_3	I	0.00341479	At2_3	Polar
At2_DM_9_3	G	0	At2_3	Polar
At2_DM_9_3	C	0.299502	At2_3	Polar
At2_DM_9_3	A	0.0153799	At2_3	Polar
At2_DM_10_3	U	0	At2_3	Polar
At2_DM_10_3	T	0	At2_3	Polar
At2_DM_10_3	S	0.669643	At2_3	Polar
At2_DM_10_3	M	0.228525	At2_3	Polar
At2_DM_10_3	I	0	At2_3	Polar
At2_DM_10_3	G	0	At2_3	Polar
At2_DM_10_3	C	0.0990029	At2_3	Polar
At2_DM_10_3	A	0.00282863	At2_3	Polar
At2_DM_11_3	U	0.00932237	At2_3	Polar
At2_DM_11_3	T	0	At2_3	Polar
At2_DM_11_3	S	0.470269	At2_3	Polar
At2_DM_11_3	M	0.0716971	At2_3	Polar
At2_DM_11_3	I	0.00313257	At2_3	Polar
At2_DM_11_3	G	0.00863816	At2_3	Polar
At2_DM_11_3	C	0.387554	At2_3	Polar
At2_DM_11_3	A	0.049387	At2_3	Polar
At2_DM_12_3	U	0	At2_3	Polar
At2_DM_12_3	T	0	At2_3	Polar
At2_DM_12_3	S	0.171115	At2_3	Polar
At2_DM_12_3	M	0.103473	At2_3	Polar
At2_DM_12_3	I	0.0202691	At2_3	Polar
At2_DM_12_3	G	0.00288741	At2_3	Polar
At2_DM_12_3	C	0.658215	At2_3	Polar
At2_DM_12_3	A	0.0440397	At2_3	Polar
At2_DM_13_3	U	0	At2_3	Polar
At2_DM_13_3	T	0	At2_3	Polar
At2_DM_13_3	S	0.835482	At2_3	Polar
At2_DM_13_3	M	0.0871602	At2_3	Polar
At2_DM_13_3	I	0.0412376	At2_3	Polar
At2_DM_13_3	G	0	At2_3	Polar
At2_DM_13_3	C	0.0270929	At2_3	Polar
At2_DM_13_3	A	0.00902726	At2_3	Polar

## Sheet: Fig. 3C
# stacked barplot
sample	taxonomy	value	group	ocean
At1_DM_3_22	Zoopagomycota	0	At1_22	Nonpolar
At1_DM_3_22	UnClassified	0	At1_22	Nonpolar
At1_DM_3_22	Olpidiomycota	NA	At1_22	Nonpolar
At1_DM_3_22	Mucoromycota	0.0868988	At1_22	Nonpolar
At1_DM_3_22	Microsporidia	NA	At1_22	Nonpolar
At1_DM_3_22	Cryptomycota	NA	At1_22	Nonpolar
At1_DM_3_22	Chytridiomycota	0.249809	At1_22	Nonpolar
At1_DM_3_22	Blastocladiomycota	NA	At1_22	Nonpolar
At1_DM_3_22	Basidiomycota	0.663293	At1_22	Nonpolar
At1_DM_3_22	Ascomycota	0	At1_22	Nonpolar
At1_DM_4_22	Zoopagomycota	0.0398934	At1_22	Nonpolar
At1_DM_4_22	UnClassified	0	At1_22	Nonpolar
At1_DM_4_22	Olpidiomycota	NA	At1_22	Nonpolar
At1_DM_4_22	Mucoromycota	0.36219	At1_22	Nonpolar
At1_DM_4_22	Microsporidia	NA	At1_22	Nonpolar
At1_DM_4_22	Cryptomycota	NA	At1_22	Nonpolar
At1_DM_4_22	Chytridiomycota	0.27982	At1_22	Nonpolar
At1_DM_4_22	Blastocladiomycota	NA	At1_22	Nonpolar
At1_DM_4_22	Basidiomycota	0.318097	At1_22	Nonpolar
At1_DM_4_22	Ascomycota	0	At1_22	Nonpolar
At1_DM_6_22	Zoopagomycota	0	At1_22	Nonpolar
At1_DM_6_22	UnClassified	0	At1_22	Nonpolar
At1_DM_6_22	Olpidiomycota	NA	At1_22	Nonpolar
At1_DM_6_22	Mucoromycota	0	At1_22	Nonpolar
At1_DM_6_22	Microsporidia	NA	At1_22	Nonpolar
At1_DM_6_22	Cryptomycota	NA	At1_22	Nonpolar
At1_DM_6_22	Chytridiomycota	0.896943	At1_22	Nonpolar
At1_DM_6_22	Blastocladiomycota	NA	At1_22	Nonpolar
At1_DM_6_22	Basidiomycota	0.0861298	At1_22	Nonpolar
At1_DM_6_22	Ascomycota	0.0169276	At1_22	Nonpolar
At1_DM_7_22	Zoopagomycota	0.0572803	At1_22	Nonpolar
At1_DM_7_22	UnClassified	0	At1_22	Nonpolar
At1_DM_7_22	Olpidiomycota	NA	At1_22	Nonpolar
At1_DM_7_22	Mucoromycota	0.104009	At1_22	Nonpolar
At1_DM_7_22	Microsporidia	NA	At1_22	Nonpolar
At1_DM_7_22	Cryptomycota	NA	At1_22	Nonpolar
At1_DM_7_22	Chytridiomycota	0.795342	At1_22	Nonpolar
At1_DM_7_22	Blastocladiomycota	NA	At1_22	Nonpolar
At1_DM_7_22	Basidiomycota	0.0433683	At1_22	Nonpolar
At1_DM_7_22	Ascomycota	0	At1_22	Nonpolar
At1_DM_9_22	Zoopagomycota	0	At1_22	Nonpolar
At1_DM_9_22	UnClassified	0	At1_22	Nonpolar
At1_DM_9_22	Olpidiomycota	NA	At1_22	Nonpolar
At1_DM_9_22	Mucoromycota	0.31975	At1_22	Nonpolar
At1_DM_9_22	Microsporidia	NA	At1_22	Nonpolar
At1_DM_9_22	Cryptomycota	NA	At1_22	Nonpolar
At1_DM_9_22	Chytridiomycota	0.221606	At1_22	Nonpolar
At1_DM_9_22	Blastocladiomycota	NA	At1_22	Nonpolar
At1_DM_9_22	Basidiomycota	0.458644	At1_22	Nonpolar
At1_DM_9_22	Ascomycota	0	At1_22	Nonpolar
At1_DM_10_22	Zoopagomycota	0	At1_22	Nonpolar
At1_DM_10_22	UnClassified	0	At1_22	Nonpolar
At1_DM_10_22	Olpidiomycota	NA	At1_22	Nonpolar
At1_DM_10_22	Mucoromycota	0	At1_22	Nonpolar
At1_DM_10_22	Microsporidia	NA	At1_22	Nonpolar
At1_DM_10_22	Cryptomycota	NA	At1_22	Nonpolar
At1_DM_10_22	Chytridiomycota	0.892092	At1_22	Nonpolar
At1_DM_10_22	Blastocladiomycota	NA	At1_22	Nonpolar
At1_DM_10_22	Basidiomycota	0.0653143	At1_22	Nonpolar
At1_DM_10_22	Ascomycota	0.0425938	At1_22	Nonpolar
At1_DM_12_22	Zoopagomycota	0	At1_22	Nonpolar
At1_DM_12_22	UnClassified	0	At1_22	Nonpolar
At1_DM_12_22	Olpidiomycota	NA	At1_22	Nonpolar
At1_DM_12_22	Mucoromycota	0.0431367	At1_22	Nonpolar
At1_DM_12_22	Microsporidia	NA	At1_22	Nonpolar
At1_DM_12_22	Cryptomycota	NA	At1_22	Nonpolar
At1_DM_12_22	Chytridiomycota	0.940897	At1_22	Nonpolar
At1_DM_12_22	Blastocladiomycota	NA	At1_22	Nonpolar
At1_DM_12_22	Basidiomycota	0.0159662	At1_22	Nonpolar
At1_DM_12_22	Ascomycota	0	At1_22	Nonpolar
At1_DM_14_22	Zoopagomycota	0.291738	At1_22	Nonpolar
At1_DM_14_22	UnClassified	0	At1_22	Nonpolar
At1_DM_14_22	Olpidiomycota	NA	At1_22	Nonpolar
At1_DM_14_22	Mucoromycota	0.176579	At1_22	Nonpolar
At1_DM_14_22	Microsporidia	NA	At1_22	Nonpolar
At1_DM_14_22	Cryptomycota	NA	At1_22	Nonpolar
At1_DM_14_22	Chytridiomycota	0.265522	At1_22	Nonpolar
At1_DM_14_22	Blastocladiomycota	NA	At1_22	Nonpolar
At1_DM_14_22	Basidiomycota	0.266161	At1_22	Nonpolar
At1_DM_14_22	Ascomycota	0	At1_22	Nonpolar
At1_DM_15_22	Zoopagomycota	0	At1_22	Nonpolar
At1_DM_15_22	UnClassified	0	At1_22	Nonpolar
At1_DM_15_22	Olpidiomycota	NA	At1_22	Nonpolar
At1_DM_15_22	Mucoromycota	0.0228576	At1_22	Nonpolar
At1_DM_15_22	Microsporidia	NA	At1_22	Nonpolar
At1_DM_15_22	Cryptomycota	NA	At1_22	Nonpolar
At1_DM_15_22	Chytridiomycota	0.88337	At1_22	Nonpolar
At1_DM_15_22	Blastocladiomycota	NA	At1_22	Nonpolar
At1_DM_15_22	Basidiomycota	0.093772	At1_22	Nonpolar
At1_DM_15_22	Ascomycota	0	At1_22	Nonpolar
At1_DM_16_22	Zoopagomycota	0.1893	At1_22	Nonpolar
At1_DM_16_22	UnClassified	0	At1_22	Nonpolar
At1_DM_16_22	Olpidiomycota	NA	At1_22	Nonpolar
At1_DM_16_22	Mucoromycota	0	At1_22	Nonpolar
At1_DM_16_22	Microsporidia	NA	At1_22	Nonpolar
At1_DM_16_22	Cryptomycota	NA	At1_22	Nonpolar
At1_DM_16_22	Chytridiomycota	0.0461545	At1_22	Nonpolar
At1_DM_16_22	Blastocladiomycota	NA	At1_22	Nonpolar
At1_DM_16_22	Basidiomycota	0.764545	At1_22	Nonpolar
At1_DM_16_22	Ascomycota	0	At1_22	Nonpolar
At1_DM_18_22	Zoopagomycota	0	At1_22	Nonpolar
At1_DM_18_22	UnClassified	0	At1_22	Nonpolar
At1_DM_18_22	Olpidiomycota	NA	At1_22	Nonpolar
At1_DM_18_22	Mucoromycota	0.336168	At1_22	Nonpolar
At1_DM_18_22	Microsporidia	NA	At1_22	Nonpolar
At1_DM_18_22	Cryptomycota	NA	At1_22	Nonpolar
At1_DM_18_22	Chytridiomycota	0.0840419	At1_22	Nonpolar
At1_DM_18_22	Blastocladiomycota	NA	At1_22	Nonpolar
At1_DM_18_22	Basidiomycota	0.57979	At1_22	Nonpolar
At1_DM_18_22	Ascomycota	0	At1_22	Nonpolar
At1_DM_19_22	Zoopagomycota	0	At1_22	Nonpolar
At1_DM_19_22	UnClassified	0	At1_22	Nonpolar
At1_DM_19_22	Olpidiomycota	NA	At1_22	Nonpolar
At1_DM_19_22	Mucoromycota	0.206965	At1_22	Nonpolar
At1_DM_19_22	Microsporidia	NA	At1_22	Nonpolar
At1_DM_19_22	Cryptomycota	NA	At1_22	Nonpolar
At1_DM_19_22	Chytridiomycota	0.219936	At1_22	Nonpolar
At1_DM_19_22	Blastocladiomycota	NA	At1_22	Nonpolar
At1_DM_19_22	Basidiomycota	0.5731	At1_22	Nonpolar
At1_DM_19_22	Ascomycota	0	At1_22	Nonpolar
At1_DM_22_22	Zoopagomycota	0	At1_22	Nonpolar
At1_DM_22_22	UnClassified	0	At1_22	Nonpolar
At1_DM_22_22	Olpidiomycota	NA	At1_22	Nonpolar
At1_DM_22_22	Mucoromycota	0.337249	At1_22	Nonpolar
At1_DM_22_22	Microsporidia	NA	At1_22	Nonpolar
At1_DM_22_22	Cryptomycota	NA	At1_22	Nonpolar
At1_DM_22_22	Chytridiomycota	0.0605931	At1_22	Nonpolar
At1_DM_22_22	Blastocladiomycota	NA	At1_22	Nonpolar
At1_DM_22_22	Basidiomycota	0.396782	At1_22	Nonpolar
At1_DM_22_22	Ascomycota	0.205376	At1_22	Nonpolar
At1_SR_6_22	Zoopagomycota	0	At1_22	Nonpolar
At1_SR_6_22	UnClassified	0	At1_22	Nonpolar
At1_SR_6_22	Olpidiomycota	NA	At1_22	Nonpolar
At1_SR_6_22	Mucoromycota	0.00982637	At1_22	Nonpolar
At1_SR_6_22	Microsporidia	NA	At1_22	Nonpolar
At1_SR_6_22	Cryptomycota	NA	At1_22	Nonpolar
At1_SR_6_22	Chytridiomycota	0.967942	At1_22	Nonpolar
At1_SR_6_22	Blastocladiomycota	NA	At1_22	Nonpolar
At1_SR_6_22	Basidiomycota	0.0222316	At1_22	Nonpolar
At1_SR_6_22	Ascomycota	0	At1_22	Nonpolar
At1_SR_9_22	Zoopagomycota	0	At1_22	Nonpolar
At1_SR_9_22	UnClassified	0	At1_22	Nonpolar
At1_SR_9_22	Olpidiomycota	NA	At1_22	Nonpolar
At1_SR_9_22	Mucoromycota	0	At1_22	Nonpolar
At1_SR_9_22	Microsporidia	NA	At1_22	Nonpolar
At1_SR_9_22	Cryptomycota	NA	At1_22	Nonpolar
At1_SR_9_22	Chytridiomycota	1	At1_22	Nonpolar
At1_SR_9_22	Blastocladiomycota	NA	At1_22	Nonpolar
At1_SR_9_22	Basidiomycota	0	At1_22	Nonpolar
At1_SR_9_22	Ascomycota	0	At1_22	Nonpolar
At1_SR_10_22	Zoopagomycota	NA	At1_22	Nonpolar
At1_SR_10_22	UnClassified	NA	At1_22	Nonpolar
At1_SR_10_22	Olpidiomycota	NA	At1_22	Nonpolar
At1_SR_10_22	Mucoromycota	NA	At1_22	Nonpolar
At1_SR_10_22	Microsporidia	NA	At1_22	Nonpolar
At1_SR_10_22	Cryptomycota	NA	At1_22	Nonpolar
At1_SR_10_22	Chytridiomycota	NA	At1_22	Nonpolar
At1_SR_10_22	Blastocladiomycota	NA	At1_22	Nonpolar
At1_SR_10_22	Basidiomycota	NA	At1_22	Nonpolar
At1_SR_10_22	Ascomycota	NA	At1_22	Nonpolar
At1_SR_12_22	Zoopagomycota	0	At1_22	Nonpolar
At1_SR_12_22	UnClassified	0	At1_22	Nonpolar
At1_SR_12_22	Olpidiomycota	NA	At1_22	Nonpolar
At1_SR_12_22	Mucoromycota	0	At1_22	Nonpolar
At1_SR_12_22	Microsporidia	NA	At1_22	Nonpolar
At1_SR_12_22	Cryptomycota	NA	At1_22	Nonpolar
At1_SR_12_22	Chytridiomycota	0.678594	At1_22	Nonpolar
At1_SR_12_22	Blastocladiomycota	NA	At1_22	Nonpolar
At1_SR_12_22	Basidiomycota	0.321406	At1_22	Nonpolar
At1_SR_12_22	Ascomycota	0	At1_22	Nonpolar
At1_SR_24_22	Zoopagomycota	0	At1_22	Nonpolar
At1_SR_24_22	UnClassified	0	At1_22	Nonpolar
At1_SR_24_22	Olpidiomycota	NA	At1_22	Nonpolar
At1_SR_24_22	Mucoromycota	0	At1_22	Nonpolar
At1_SR_24_22	Microsporidia	NA	At1_22	Nonpolar
At1_SR_24_22	Cryptomycota	NA	At1_22	Nonpolar
At1_SR_24_22	Chytridiomycota	0	At1_22	Nonpolar
At1_SR_24_22	Blastocladiomycota	NA	At1_22	Nonpolar
At1_SR_24_22	Basidiomycota	1	At1_22	Nonpolar
At1_SR_24_22	Ascomycota	0	At1_22	Nonpolar
At1_DM_3_3	Zoopagomycota	0	At1_3	Nonpolar
At1_DM_3_3	UnClassified	0	At1_3	Nonpolar
At1_DM_3_3	Olpidiomycota	0.0001	At1_3	Nonpolar
At1_DM_3_3	Mucoromycota	0.64621	At1_3	Nonpolar
At1_DM_3_3	Microsporidia	0.0001	At1_3	Nonpolar
At1_DM_3_3	Cryptomycota	0.0001	At1_3	Nonpolar
At1_DM_3_3	Chytridiomycota	0	At1_3	Nonpolar
At1_DM_3_3	Blastocladiomycota	0.0001	At1_3	Nonpolar
At1_DM_3_3	Basidiomycota	0.35339	At1_3	Nonpolar
At1_DM_3_3	Ascomycota	0	At1_3	Nonpolar
At1_DM_4_3	Zoopagomycota	0	At1_3	Nonpolar
At1_DM_4_3	UnClassified	0	At1_3	Nonpolar
At1_DM_4_3	Olpidiomycota	NA	At1_3	Nonpolar
At1_DM_4_3	Mucoromycota	0.829644	At1_3	Nonpolar
At1_DM_4_3	Microsporidia	NA	At1_3	Nonpolar
At1_DM_4_3	Cryptomycota	NA	At1_3	Nonpolar
At1_DM_4_3	Chytridiomycota	0.170356	At1_3	Nonpolar
At1_DM_4_3	Blastocladiomycota	NA	At1_3	Nonpolar
At1_DM_4_3	Basidiomycota	0	At1_3	Nonpolar
At1_DM_4_3	Ascomycota	0	At1_3	Nonpolar
At1_DM_6_3	Zoopagomycota	0.443503	At1_3	Nonpolar
At1_DM_6_3	UnClassified	0	At1_3	Nonpolar
At1_DM_6_3	Olpidiomycota	NA	At1_3	Nonpolar
At1_DM_6_3	Mucoromycota	0	At1_3	Nonpolar
At1_DM_6_3	Microsporidia	NA	At1_3	Nonpolar
At1_DM_6_3	Cryptomycota	NA	At1_3	Nonpolar
At1_DM_6_3	Chytridiomycota	0.20693	At1_3	Nonpolar
At1_DM_6_3	Blastocladiomycota	NA	At1_3	Nonpolar
At1_DM_6_3	Basidiomycota	0.349567	At1_3	Nonpolar
At1_DM_6_3	Ascomycota	0	At1_3	Nonpolar
At1_DM_7_3	Zoopagomycota	0	At1_3	Nonpolar
At1_DM_7_3	UnClassified	0	At1_3	Nonpolar
At1_DM_7_3	Olpidiomycota	NA	At1_3	Nonpolar
At1_DM_7_3	Mucoromycota	0	At1_3	Nonpolar
At1_DM_7_3	Microsporidia	NA	At1_3	Nonpolar
At1_DM_7_3	Cryptomycota	NA	At1_3	Nonpolar
At1_DM_7_3	Chytridiomycota	1	At1_3	Nonpolar
At1_DM_7_3	Blastocladiomycota	NA	At1_3	Nonpolar
At1_DM_7_3	Basidiomycota	0	At1_3	Nonpolar
At1_DM_7_3	Ascomycota	0	At1_3	Nonpolar
At1_DM_9_3	Zoopagomycota	0	At1_3	Nonpolar
At1_DM_9_3	UnClassified	0	At1_3	Nonpolar
At1_DM_9_3	Olpidiomycota	NA	At1_3	Nonpolar
At1_DM_9_3	Mucoromycota	0.23633	At1_3	Nonpolar
At1_DM_9_3	Microsporidia	NA	At1_3	Nonpolar
At1_DM_9_3	Cryptomycota	NA	At1_3	Nonpolar
At1_DM_9_3	Chytridiomycota	0.465134	At1_3	Nonpolar
At1_DM_9_3	Blastocladiomycota	NA	At1_3	Nonpolar
At1_DM_9_3	Basidiomycota	0.298536	At1_3	Nonpolar
At1_DM_9_3	Ascomycota	0	At1_3	Nonpolar
At1_DM_10_3	Zoopagomycota	0	At1_3	Nonpolar
At1_DM_10_3	UnClassified	0	At1_3	Nonpolar
At1_DM_10_3	Olpidiomycota	NA	At1_3	Nonpolar
At1_DM_10_3	Mucoromycota	0	At1_3	Nonpolar
At1_DM_10_3	Microsporidia	NA	At1_3	Nonpolar
At1_DM_10_3	Cryptomycota	NA	At1_3	Nonpolar
At1_DM_10_3	Chytridiomycota	0.839259	At1_3	Nonpolar
At1_DM_10_3	Blastocladiomycota	NA	At1_3	Nonpolar
At1_DM_10_3	Basidiomycota	0.160741	At1_3	Nonpolar
At1_DM_10_3	Ascomycota	0	At1_3	Nonpolar
At1_DM_12_3	Zoopagomycota	0	At1_3	Nonpolar
At1_DM_12_3	UnClassified	0	At1_3	Nonpolar
At1_DM_12_3	Olpidiomycota	NA	At1_3	Nonpolar
At1_DM_12_3	Mucoromycota	0	At1_3	Nonpolar
At1_DM_12_3	Microsporidia	NA	At1_3	Nonpolar
At1_DM_12_3	Cryptomycota	NA	At1_3	Nonpolar
At1_DM_12_3	Chytridiomycota	0.985862	At1_3	Nonpolar
At1_DM_12_3	Blastocladiomycota	NA	At1_3	Nonpolar
At1_DM_12_3	Basidiomycota	0.00475329	At1_3	Nonpolar
At1_DM_12_3	Ascomycota	0.00938469	At1_3	Nonpolar
At1_DM_14_3	Zoopagomycota	0.0258433	At1_3	Nonpolar
At1_DM_14_3	UnClassified	0	At1_3	Nonpolar
At1_DM_14_3	Olpidiomycota	NA	At1_3	Nonpolar
At1_DM_14_3	Mucoromycota	0	At1_3	Nonpolar
At1_DM_14_3	Microsporidia	NA	At1_3	Nonpolar
At1_DM_14_3	Cryptomycota	NA	At1_3	Nonpolar
At1_DM_14_3	Chytridiomycota	0.495259	At1_3	Nonpolar
At1_DM_14_3	Blastocladiomycota	NA	At1_3	Nonpolar
At1_DM_14_3	Basidiomycota	0.478898	At1_3	Nonpolar
At1_DM_14_3	Ascomycota	0	At1_3	Nonpolar
At1_DM_15_3	Zoopagomycota	0	At1_3	Nonpolar
At1_DM_15_3	UnClassified	0	At1_3	Nonpolar
At1_DM_15_3	Olpidiomycota	NA	At1_3	Nonpolar
At1_DM_15_3	Mucoromycota	0.161509	At1_3	Nonpolar
At1_DM_15_3	Microsporidia	NA	At1_3	Nonpolar
At1_DM_15_3	Cryptomycota	NA	At1_3	Nonpolar
At1_DM_15_3	Chytridiomycota	0.732195	At1_3	Nonpolar
At1_DM_15_3	Blastocladiomycota	NA	At1_3	Nonpolar
At1_DM_15_3	Basidiomycota	0.106296	At1_3	Nonpolar
At1_DM_15_3	Ascomycota	0	At1_3	Nonpolar
At1_DM_16_3	Zoopagomycota	NA	At1_3	Nonpolar
At1_DM_16_3	UnClassified	NA	At1_3	Nonpolar
At1_DM_16_3	Olpidiomycota	NA	At1_3	Nonpolar
At1_DM_16_3	Mucoromycota	NA	At1_3	Nonpolar
At1_DM_16_3	Microsporidia	NA	At1_3	Nonpolar
At1_DM_16_3	Cryptomycota	NA	At1_3	Nonpolar
At1_DM_16_3	Chytridiomycota	NA	At1_3	Nonpolar
At1_DM_16_3	Blastocladiomycota	NA	At1_3	Nonpolar
At1_DM_16_3	Basidiomycota	NA	At1_3	Nonpolar
At1_DM_16_3	Ascomycota	NA	At1_3	Nonpolar
At1_DM_18_3	Zoopagomycota	0	At1_3	Nonpolar
At1_DM_18_3	UnClassified	0	At1_3	Nonpolar
At1_DM_18_3	Olpidiomycota	NA	At1_3	Nonpolar
At1_DM_18_3	Mucoromycota	0	At1_3	Nonpolar
At1_DM_18_3	Microsporidia	NA	At1_3	Nonpolar
At1_DM_18_3	Cryptomycota	NA	At1_3	Nonpolar
At1_DM_18_3	Chytridiomycota	0	At1_3	Nonpolar
At1_DM_18_3	Blastocladiomycota	NA	At1_3	Nonpolar
At1_DM_18_3	Basidiomycota	1	At1_3	Nonpolar
At1_DM_18_3	Ascomycota	0	At1_3	Nonpolar
At1_DM_19_3	Zoopagomycota	0.0551572	At1_3	Nonpolar
At1_DM_19_3	UnClassified	0	At1_3	Nonpolar
At1_DM_19_3	Olpidiomycota	NA	At1_3	Nonpolar
At1_DM_19_3	Mucoromycota	0	At1_3	Nonpolar
At1_DM_19_3	Microsporidia	NA	At1_3	Nonpolar
At1_DM_19_3	Cryptomycota	NA	At1_3	Nonpolar
At1_DM_19_3	Chytridiomycota	0.431869	At1_3	Nonpolar
At1_DM_19_3	Blastocladiomycota	NA	At1_3	Nonpolar
At1_DM_19_3	Basidiomycota	0.512974	At1_3	Nonpolar
At1_DM_19_3	Ascomycota	0	At1_3	Nonpolar
At1_DM_22_3	Zoopagomycota	0	At1_3	Nonpolar
At1_DM_22_3	UnClassified	0	At1_3	Nonpolar
At1_DM_22_3	Olpidiomycota	NA	At1_3	Nonpolar
At1_DM_22_3	Mucoromycota	0.180096	At1_3	Nonpolar
At1_DM_22_3	Microsporidia	NA	At1_3	Nonpolar
At1_DM_22_3	Cryptomycota	NA	At1_3	Nonpolar
At1_DM_22_3	Chytridiomycota	0.194146	At1_3	Nonpolar
At1_DM_22_3	Blastocladiomycota	NA	At1_3	Nonpolar
At1_DM_22_3	Basidiomycota	0.165129	At1_3	Nonpolar
At1_DM_22_3	Ascomycota	0.46063	At1_3	Nonpolar
At1_SR_6_3	Zoopagomycota	0.0493966	At1_3	Nonpolar
At1_SR_6_3	UnClassified	0	At1_3	Nonpolar
At1_SR_6_3	Olpidiomycota	NA	At1_3	Nonpolar
At1_SR_6_3	Mucoromycota	0.014949	At1_3	Nonpolar
At1_SR_6_3	Microsporidia	NA	At1_3	Nonpolar
At1_SR_6_3	Cryptomycota	NA	At1_3	Nonpolar
At1_SR_6_3	Chytridiomycota	0.559155	At1_3	Nonpolar
At1_SR_6_3	Blastocladiomycota	NA	At1_3	Nonpolar
At1_SR_6_3	Basidiomycota	0.290574	At1_3	Nonpolar
At1_SR_6_3	Ascomycota	0.0859254	At1_3	Nonpolar
At1_SR_9_3	Zoopagomycota	NA	At1_3	Nonpolar
At1_SR_9_3	UnClassified	NA	At1_3	Nonpolar
At1_SR_9_3	Olpidiomycota	NA	At1_3	Nonpolar
At1_SR_9_3	Mucoromycota	NA	At1_3	Nonpolar
At1_SR_9_3	Microsporidia	NA	At1_3	Nonpolar
At1_SR_9_3	Cryptomycota	NA	At1_3	Nonpolar
At1_SR_9_3	Chytridiomycota	NA	At1_3	Nonpolar
At1_SR_9_3	Blastocladiomycota	NA	At1_3	Nonpolar
At1_SR_9_3	Basidiomycota	NA	At1_3	Nonpolar
At1_SR_9_3	Ascomycota	NA	At1_3	Nonpolar
At1_SR_24_3	Zoopagomycota	0	At1_3	Nonpolar
At1_SR_24_3	UnClassified	0	At1_3	Nonpolar
At1_SR_24_3	Olpidiomycota	NA	At1_3	Nonpolar
At1_SR_24_3	Mucoromycota	0	At1_3	Nonpolar
At1_SR_24_3	Microsporidia	NA	At1_3	Nonpolar
At1_SR_24_3	Cryptomycota	NA	At1_3	Nonpolar
At1_SR_24_3	Chytridiomycota	0	At1_3	Nonpolar
At1_SR_24_3	Blastocladiomycota	NA	At1_3	Nonpolar
At1_SR_24_3	Basidiomycota	0.962653	At1_3	Nonpolar
At1_SR_24_3	Ascomycota	0.0373468	At1_3	Nonpolar
At2_DM_2_22	Zoopagomycota	0	At2_22	Polar
At2_DM_2_22	UnClassified	0	At2_22	Polar
At2_DM_2_22	Olpidiomycota	NA	At2_22	Polar
At2_DM_2_22	Mucoromycota	0	At2_22	Polar
At2_DM_2_22	Microsporidia	NA	At2_22	Polar
At2_DM_2_22	Cryptomycota	NA	At2_22	Polar
At2_DM_2_22	Chytridiomycota	0.189044	At2_22	Polar
At2_DM_2_22	Blastocladiomycota	NA	At2_22	Polar
At2_DM_2_22	Basidiomycota	0.810956	At2_22	Polar
At2_DM_2_22	Ascomycota	0	At2_22	Polar
At2_DM_3_22	Zoopagomycota	0.061549	At2_22	Polar
At2_DM_3_22	UnClassified	0	At2_22	Polar
At2_DM_3_22	Olpidiomycota	NA	At2_22	Polar
At2_DM_3_22	Mucoromycota	0	At2_22	Polar
At2_DM_3_22	Microsporidia	NA	At2_22	Polar
At2_DM_3_22	Cryptomycota	NA	At2_22	Polar
At2_DM_3_22	Chytridiomycota	0.0496067	At2_22	Polar
At2_DM_3_22	Blastocladiomycota	NA	At2_22	Polar
At2_DM_3_22	Basidiomycota	0.888844	At2_22	Polar
At2_DM_3_22	Ascomycota	0	At2_22	Polar
At2_DM_4_22	Zoopagomycota	0.111074	At2_22	Polar
At2_DM_4_22	UnClassified	0	At2_22	Polar
At2_DM_4_22	Olpidiomycota	NA	At2_22	Polar
At2_DM_4_22	Mucoromycota	0	At2_22	Polar
At2_DM_4_22	Microsporidia	NA	At2_22	Polar
At2_DM_4_22	Cryptomycota	NA	At2_22	Polar
At2_DM_4_22	Chytridiomycota	0.548322	At2_22	Polar
At2_DM_4_22	Blastocladiomycota	NA	At2_22	Polar
At2_DM_4_22	Basidiomycota	0.340605	At2_22	Polar
At2_DM_4_22	Ascomycota	0	At2_22	Polar
At2_DM_6_22	Zoopagomycota	0.0208093	At2_22	Polar
At2_DM_6_22	UnClassified	0	At2_22	Polar
At2_DM_6_22	Olpidiomycota	NA	At2_22	Polar
At2_DM_6_22	Mucoromycota	0	At2_22	Polar
At2_DM_6_22	Microsporidia	NA	At2_22	Polar
At2_DM_6_22	Cryptomycota	NA	At2_22	Polar
At2_DM_6_22	Chytridiomycota	0.040252	At2_22	Polar
At2_DM_6_22	Blastocladiomycota	NA	At2_22	Polar
At2_DM_6_22	Basidiomycota	0.938939	At2_22	Polar
At2_DM_6_22	Ascomycota	0	At2_22	Polar
At2_DM_7_22	Zoopagomycota	0.136153	At2_22	Polar
At2_DM_7_22	UnClassified	0	At2_22	Polar
At2_DM_7_22	Olpidiomycota	NA	At2_22	Polar
At2_DM_7_22	Mucoromycota	0	At2_22	Polar
At2_DM_7_22	Microsporidia	NA	At2_22	Polar
At2_DM_7_22	Cryptomycota	NA	At2_22	Polar
At2_DM_7_22	Chytridiomycota	0	At2_22	Polar
At2_DM_7_22	Blastocladiomycota	NA	At2_22	Polar
At2_DM_7_22	Basidiomycota	0.863847	At2_22	Polar
At2_DM_7_22	Ascomycota	0	At2_22	Polar
At2_DM_9_22	Zoopagomycota	0.166496	At2_22	Polar
At2_DM_9_22	UnClassified	0	At2_22	Polar
At2_DM_9_22	Olpidiomycota	NA	At2_22	Polar
At2_DM_9_22	Mucoromycota	0	At2_22	Polar
At2_DM_9_22	Microsporidia	NA	At2_22	Polar
At2_DM_9_22	Cryptomycota	NA	At2_22	Polar
At2_DM_9_22	Chytridiomycota	0.805145	At2_22	Polar
At2_DM_9_22	Blastocladiomycota	NA	At2_22	Polar
At2_DM_9_22	Basidiomycota	0.0283588	At2_22	Polar
At2_DM_9_22	Ascomycota	0	At2_22	Polar
At2_DM_11_22	Zoopagomycota	0.356092	At2_22	Polar
At2_DM_11_22	UnClassified	0	At2_22	Polar
At2_DM_11_22	Olpidiomycota	NA	At2_22	Polar
At2_DM_11_22	Mucoromycota	0	At2_22	Polar
At2_DM_11_22	Microsporidia	NA	At2_22	Polar
At2_DM_11_22	Cryptomycota	NA	At2_22	Polar
At2_DM_11_22	Chytridiomycota	0	At2_22	Polar
At2_DM_11_22	Blastocladiomycota	NA	At2_22	Polar
At2_DM_11_22	Basidiomycota	0.643908	At2_22	Polar
At2_DM_11_22	Ascomycota	0	At2_22	Polar
At2_DM_12_22	Zoopagomycota	0.380827	At2_22	Polar
At2_DM_12_22	UnClassified	0	At2_22	Polar
At2_DM_12_22	Olpidiomycota	NA	At2_22	Polar
At2_DM_12_22	Mucoromycota	0	At2_22	Polar
At2_DM_12_22	Microsporidia	NA	At2_22	Polar
At2_DM_12_22	Cryptomycota	NA	At2_22	Polar
At2_DM_12_22	Chytridiomycota	0.141662	At2_22	Polar
At2_DM_12_22	Blastocladiomycota	NA	At2_22	Polar
At2_DM_12_22	Basidiomycota	0.477511	At2_22	Polar
At2_DM_12_22	Ascomycota	0	At2_22	Polar
At2_DM_13_22	Zoopagomycota	0.108769	At2_22	Polar
At2_DM_13_22	UnClassified	0	At2_22	Polar
At2_DM_13_22	Olpidiomycota	NA	At2_22	Polar
At2_DM_13_22	Mucoromycota	0	At2_22	Polar
At2_DM_13_22	Microsporidia	NA	At2_22	Polar
At2_DM_13_22	Cryptomycota	NA	At2_22	Polar
At2_DM_13_22	Chytridiomycota	0	At2_22	Polar
At2_DM_13_22	Blastocladiomycota	NA	At2_22	Polar
At2_DM_13_22	Basidiomycota	0.891231	At2_22	Polar
At2_DM_13_22	Ascomycota	0	At2_22	Polar
At2_DM_1_3	Zoopagomycota	NA	At2_3	Polar
At2_DM_1_3	UnClassified	NA	At2_3	Polar
At2_DM_1_3	Olpidiomycota	NA	At2_3	Polar
At2_DM_1_3	Mucoromycota	NA	At2_3	Polar
At2_DM_1_3	Microsporidia	NA	At2_3	Polar
At2_DM_1_3	Cryptomycota	NA	At2_3	Polar
At2_DM_1_3	Chytridiomycota	NA	At2_3	Polar
At2_DM_1_3	Blastocladiomycota	NA	At2_3	Polar
At2_DM_1_3	Basidiomycota	NA	At2_3	Polar
At2_DM_1_3	Ascomycota	NA	At2_3	Polar
At2_DM_3_3	Zoopagomycota	0.258171	At2_3	Polar
At2_DM_3_3	UnClassified	0	At2_3	Polar
At2_DM_3_3	Olpidiomycota	NA	At2_3	Polar
At2_DM_3_3	Mucoromycota	0	At2_3	Polar
At2_DM_3_3	Microsporidia	NA	At2_3	Polar
At2_DM_3_3	Cryptomycota	NA	At2_3	Polar
At2_DM_3_3	Chytridiomycota	0	At2_3	Polar
At2_DM_3_3	Blastocladiomycota	NA	At2_3	Polar
At2_DM_3_3	Basidiomycota	0.741829	At2_3	Polar
At2_DM_3_3	Ascomycota	0	At2_3	Polar
At2_DM_4_3	Zoopagomycota	0	At2_3	Polar
At2_DM_4_3	UnClassified	0	At2_3	Polar
At2_DM_4_3	Olpidiomycota	NA	At2_3	Polar
At2_DM_4_3	Mucoromycota	0	At2_3	Polar
At2_DM_4_3	Microsporidia	NA	At2_3	Polar
At2_DM_4_3	Cryptomycota	NA	At2_3	Polar
At2_DM_4_3	Chytridiomycota	0.264289	At2_3	Polar
At2_DM_4_3	Blastocladiomycota	NA	At2_3	Polar
At2_DM_4_3	Basidiomycota	0.735711	At2_3	Polar
At2_DM_4_3	Ascomycota	0	At2_3	Polar
At2_DM_6_3	Zoopagomycota	NA	At2_3	Polar
At2_DM_6_3	UnClassified	NA	At2_3	Polar
At2_DM_6_3	Olpidiomycota	NA	At2_3	Polar
At2_DM_6_3	Mucoromycota	NA	At2_3	Polar
At2_DM_6_3	Microsporidia	NA	At2_3	Polar
At2_DM_6_3	Cryptomycota	NA	At2_3	Polar
At2_DM_6_3	Chytridiomycota	NA	At2_3	Polar
At2_DM_6_3	Blastocladiomycota	NA	At2_3	Polar
At2_DM_6_3	Basidiomycota	NA	At2_3	Polar
At2_DM_6_3	Ascomycota	NA	At2_3	Polar
At2_DM_7_3	Zoopagomycota	0	At2_3	Polar
At2_DM_7_3	UnClassified	0	At2_3	Polar
At2_DM_7_3	Olpidiomycota	NA	At2_3	Polar
At2_DM_7_3	Mucoromycota	0	At2_3	Polar
At2_DM_7_3	Microsporidia	NA	At2_3	Polar
At2_DM_7_3	Cryptomycota	NA	At2_3	Polar
At2_DM_7_3	Chytridiomycota	0	At2_3	Polar
At2_DM_7_3	Blastocladiomycota	NA	At2_3	Polar
At2_DM_7_3	Basidiomycota	1	At2_3	Polar
At2_DM_7_3	Ascomycota	0	At2_3	Polar
At2_DM_9_3	Zoopagomycota	0	At2_3	Polar
At2_DM_9_3	UnClassified	0	At2_3	Polar
At2_DM_9_3	Olpidiomycota	NA	At2_3	Polar
At2_DM_9_3	Mucoromycota	0	At2_3	Polar
At2_DM_9_3	Microsporidia	NA	At2_3	Polar
At2_DM_9_3	Cryptomycota	NA	At2_3	Polar
At2_DM_9_3	Chytridiomycota	0.567742	At2_3	Polar
At2_DM_9_3	Blastocladiomycota	NA	At2_3	Polar
At2_DM_9_3	Basidiomycota	0.432258	At2_3	Polar
At2_DM_9_3	Ascomycota	0	At2_3	Polar
At2_DM_10_3	Zoopagomycota	0	At2_3	Polar
At2_DM_10_3	UnClassified	0	At2_3	Polar
At2_DM_10_3	Olpidiomycota	NA	At2_3	Polar
At2_DM_10_3	Mucoromycota	0	At2_3	Polar
At2_DM_10_3	Microsporidia	NA	At2_3	Polar
At2_DM_10_3	Cryptomycota	NA	At2_3	Polar
At2_DM_10_3	Chytridiomycota	0	At2_3	Polar
At2_DM_10_3	Blastocladiomycota	NA	At2_3	Polar
At2_DM_10_3	Basidiomycota	1	At2_3	Polar
At2_DM_10_3	Ascomycota	0	At2_3	Polar
At2_DM_11_3	Zoopagomycota	0.654693	At2_3	Polar
At2_DM_11_3	UnClassified	0	At2_3	Polar
At2_DM_11_3	Olpidiomycota	NA	At2_3	Polar
At2_DM_11_3	Mucoromycota	0	At2_3	Polar
At2_DM_11_3	Microsporidia	NA	At2_3	Polar
At2_DM_11_3	Cryptomycota	NA	At2_3	Polar
At2_DM_11_3	Chytridiomycota	0	At2_3	Polar
At2_DM_11_3	Blastocladiomycota	NA	At2_3	Polar
At2_DM_11_3	Basidiomycota	0.345307	At2_3	Polar
At2_DM_11_3	Ascomycota	0	At2_3	Polar
At2_DM_12_3	Zoopagomycota	0.0784764	At2_3	Polar
At2_DM_12_3	UnClassified	0	At2_3	Polar
At2_DM_12_3	Olpidiomycota	NA	At2_3	Polar
At2_DM_12_3	Mucoromycota	0	At2_3	Polar
At2_DM_12_3	Microsporidia	NA	At2_3	Polar
At2_DM_12_3	Cryptomycota	NA	At2_3	Polar
At2_DM_12_3	Chytridiomycota	0.758997	At2_3	Polar
At2_DM_12_3	Blastocladiomycota	NA	At2_3	Polar
At2_DM_12_3	Basidiomycota	0.162527	At2_3	Polar
At2_DM_12_3	Ascomycota	0	At2_3	Polar
At2_DM_13_3	Zoopagomycota	NA	At2_3	Polar
At2_DM_13_3	UnClassified	NA	At2_3	Polar
At2_DM_13_3	Olpidiomycota	NA	At2_3	Polar
At2_DM_13_3	Mucoromycota	NA	At2_3	Polar
At2_DM_13_3	Microsporidia	NA	At2_3	Polar
At2_DM_13_3	Cryptomycota	NA	At2_3	Polar
At2_DM_13_3	Chytridiomycota	NA	At2_3	Polar
At2_DM_13_3	Blastocladiomycota	NA	At2_3	Polar
At2_DM_13_3	Basidiomycota	NA	At2_3	Polar
At2_DM_13_3	Ascomycota	NA	At2_3	Polar

## Sheet: Fig. 3D
# stacked barplot
sample	taxonomy	value	group	ocean
At1_DM_3_22	S	0.357568	At1_22	Nonpolar
At1_DM_3_22	A	0.392624	At1_22	Nonpolar
At1_DM_3_22	P	0	At1_22	Nonpolar
At1_DM_3_22	M	0.249809	At1_22	Nonpolar
At1_DM_3_22	T	0	At1_22	Nonpolar
At1_DM_3_22	I	0	At1_22	Nonpolar
At1_DM_3_22	G	0	At1_22	Nonpolar
At1_DM_3_22	C	0	At1_22	Nonpolar
At1_DM_3_22	U	0	At1_22	Nonpolar
At1_DM_4_22	S	0.36219	At1_22	Nonpolar
At1_DM_4_22	A	0.35799	At1_22	Nonpolar
At1_DM_4_22	P	0	At1_22	Nonpolar
At1_DM_4_22	M	0.27982	At1_22	Nonpolar
At1_DM_4_22	T	0	At1_22	Nonpolar
At1_DM_4_22	I	0	At1_22	Nonpolar
At1_DM_4_22	G	0	At1_22	Nonpolar
At1_DM_4_22	C	0	At1_22	Nonpolar
At1_DM_4_22	U	0	At1_22	Nonpolar
At1_DM_6_22	S	0.0216452	At1_22	Nonpolar
At1_DM_6_22	A	0.0644846	At1_22	Nonpolar
At1_DM_6_22	P	0	At1_22	Nonpolar
At1_DM_6_22	M	0.193527	At1_22	Nonpolar
At1_DM_6_22	T	0	At1_22	Nonpolar
At1_DM_6_22	I	0	At1_22	Nonpolar
At1_DM_6_22	G	0	At1_22	Nonpolar
At1_DM_6_22	C	0.703415	At1_22	Nonpolar
At1_DM_6_22	U	0.0169276	At1_22	Nonpolar
At1_DM_7_22	S	0.104009	At1_22	Nonpolar
At1_DM_7_22	A	0.100649	At1_22	Nonpolar
At1_DM_7_22	P	0	At1_22	Nonpolar
At1_DM_7_22	M	0.551272	At1_22	Nonpolar
At1_DM_7_22	T	0	At1_22	Nonpolar
At1_DM_7_22	I	0	At1_22	Nonpolar
At1_DM_7_22	G	0	At1_22	Nonpolar
At1_DM_7_22	C	0.24407	At1_22	Nonpolar
At1_DM_7_22	U	0	At1_22	Nonpolar
At1_DM_9_22	S	0.651732	At1_22	Nonpolar
At1_DM_9_22	A	0.126662	At1_22	Nonpolar
At1_DM_9_22	P	0	At1_22	Nonpolar
At1_DM_9_22	M	0.124473	At1_22	Nonpolar
At1_DM_9_22	T	0	At1_22	Nonpolar
At1_DM_9_22	I	0	At1_22	Nonpolar
At1_DM_9_22	G	0	At1_22	Nonpolar
At1_DM_9_22	C	0.0971327	At1_22	Nonpolar
At1_DM_9_22	U	0	At1_22	Nonpolar
At1_DM_10_22	S	0.0691276	At1_22	Nonpolar
At1_DM_10_22	A	0.0387805	At1_22	Nonpolar
At1_DM_10_22	P	0	At1_22	Nonpolar
At1_DM_10_22	M	0	At1_22	Nonpolar
At1_DM_10_22	T	0	At1_22	Nonpolar
At1_DM_10_22	I	0	At1_22	Nonpolar
At1_DM_10_22	G	0	At1_22	Nonpolar
At1_DM_10_22	C	0.892092	At1_22	Nonpolar
At1_DM_10_22	U	0	At1_22	Nonpolar
At1_DM_12_22	S	0.0431367	At1_22	Nonpolar
At1_DM_12_22	A	0.0159662	At1_22	Nonpolar
At1_DM_12_22	P	0	At1_22	Nonpolar
At1_DM_12_22	M	0.023251	At1_22	Nonpolar
At1_DM_12_22	T	0	At1_22	Nonpolar
At1_DM_12_22	I	0	At1_22	Nonpolar
At1_DM_12_22	G	0	At1_22	Nonpolar
At1_DM_12_22	C	0.917646	At1_22	Nonpolar
At1_DM_12_22	U	0	At1_22	Nonpolar
At1_DM_14_22	S	0.176579	At1_22	Nonpolar
At1_DM_14_22	A	0.557899	At1_22	Nonpolar
At1_DM_14_22	P	0	At1_22	Nonpolar
At1_DM_14_22	M	0.0856594	At1_22	Nonpolar
At1_DM_14_22	T	0	At1_22	Nonpolar
At1_DM_14_22	I	0	At1_22	Nonpolar
At1_DM_14_22	G	0	At1_22	Nonpolar
At1_DM_14_22	C	0.179863	At1_22	Nonpolar
At1_DM_14_22	U	0	At1_22	Nonpolar
At1_DM_15_22	S	0.0228576	At1_22	Nonpolar
At1_DM_15_22	A	0.093772	At1_22	Nonpolar
At1_DM_15_22	P	0	At1_22	Nonpolar
At1_DM_15_22	M	0	At1_22	Nonpolar
At1_DM_15_22	T	0	At1_22	Nonpolar
At1_DM_15_22	I	0	At1_22	Nonpolar
At1_DM_15_22	G	0	At1_22	Nonpolar
At1_DM_15_22	C	0.88337	At1_22	Nonpolar
At1_DM_15_22	U	0	At1_22	Nonpolar
At1_DM_16_22	S	0	At1_22	Nonpolar
At1_DM_16_22	A	0.953846	At1_22	Nonpolar
At1_DM_16_22	P	0	At1_22	Nonpolar
At1_DM_16_22	M	0	At1_22	Nonpolar
At1_DM_16_22	T	0	At1_22	Nonpolar
At1_DM_16_22	I	0	At1_22	Nonpolar
At1_DM_16_22	G	0	At1_22	Nonpolar
At1_DM_16_22	C	0.0461545	At1_22	Nonpolar
At1_DM_16_22	U	0	At1_22	Nonpolar
At1_DM_18_22	S	0.336168	At1_22	Nonpolar
At1_DM_18_22	A	0.57979	At1_22	Nonpolar
At1_DM_18_22	P	0	At1_22	Nonpolar
At1_DM_18_22	M	0	At1_22	Nonpolar
At1_DM_18_22	T	0	At1_22	Nonpolar
At1_DM_18_22	I	0	At1_22	Nonpolar
At1_DM_18_22	G	0	At1_22	Nonpolar
At1_DM_18_22	C	0.0840419	At1_22	Nonpolar
At1_DM_18_22	U	0	At1_22	Nonpolar
At1_DM_19_22	S	0.206965	At1_22	Nonpolar
At1_DM_19_22	A	0.5731	At1_22	Nonpolar
At1_DM_19_22	P	0	At1_22	Nonpolar
At1_DM_19_22	M	0.139444	At1_22	Nonpolar
At1_DM_19_22	T	0	At1_22	Nonpolar
At1_DM_19_22	I	0	At1_22	Nonpolar
At1_DM_19_22	G	0	At1_22	Nonpolar
At1_DM_19_22	C	0.0804913	At1_22	Nonpolar
At1_DM_19_22	U	0	At1_22	Nonpolar
At1_DM_22_22	S	0.337249	At1_22	Nonpolar
At1_DM_22_22	A	0.396782	At1_22	Nonpolar
At1_DM_22_22	P	0	At1_22	Nonpolar
At1_DM_22_22	M	0.0605931	At1_22	Nonpolar
At1_DM_22_22	T	0	At1_22	Nonpolar
At1_DM_22_22	I	0	At1_22	Nonpolar
At1_DM_22_22	G	0	At1_22	Nonpolar
At1_DM_22_22	C	0	At1_22	Nonpolar
At1_DM_22_22	U	0.205376	At1_22	Nonpolar
At1_SR_6_22	S	0.00982637	At1_22	Nonpolar
At1_SR_6_22	A	0.0222316	At1_22	Nonpolar
At1_SR_6_22	P	0	At1_22	Nonpolar
At1_SR_6_22	M	0	At1_22	Nonpolar
At1_SR_6_22	T	0	At1_22	Nonpolar
At1_SR_6_22	I	0	At1_22	Nonpolar
At1_SR_6_22	G	0	At1_22	Nonpolar
At1_SR_6_22	C	0.967942	At1_22	Nonpolar
At1_SR_6_22	U	0	At1_22	Nonpolar
At1_SR_9_22	S	0	At1_22	Nonpolar
At1_SR_9_22	A	0	At1_22	Nonpolar
At1_SR_9_22	P	0	At1_22	Nonpolar
At1_SR_9_22	M	0	At1_22	Nonpolar
At1_SR_9_22	T	0	At1_22	Nonpolar
At1_SR_9_22	I	0	At1_22	Nonpolar
At1_SR_9_22	G	0	At1_22	Nonpolar
At1_SR_9_22	C	1	At1_22	Nonpolar
At1_SR_9_22	U	0	At1_22	Nonpolar
At1_SR_10_22	S	NA	At1_22	Nonpolar
At1_SR_10_22	A	NA	At1_22	Nonpolar
At1_SR_10_22	P	NA	At1_22	Nonpolar
At1_SR_10_22	M	NA	At1_22	Nonpolar
At1_SR_10_22	T	NA	At1_22	Nonpolar
At1_SR_10_22	I	NA	At1_22	Nonpolar
At1_SR_10_22	G	NA	At1_22	Nonpolar
At1_SR_10_22	C	NA	At1_22	Nonpolar
At1_SR_10_22	U	NA	At1_22	Nonpolar
At1_SR_12_22	S	0.109145	At1_22	Nonpolar
At1_SR_12_22	A	0.212261	At1_22	Nonpolar
At1_SR_12_22	P	0	At1_22	Nonpolar
At1_SR_12_22	M	0.0157396	At1_22	Nonpolar
At1_SR_12_22	T	0	At1_22	Nonpolar
At1_SR_12_22	I	0	At1_22	Nonpolar
At1_SR_12_22	G	0	At1_22	Nonpolar
At1_SR_12_22	C	0.662854	At1_22	Nonpolar
At1_SR_12_22	U	0	At1_22	Nonpolar
At1_SR_24_22	S	0.297593	At1_22	Nonpolar
At1_SR_24_22	A	0.702407	At1_22	Nonpolar
At1_SR_24_22	P	0	At1_22	Nonpolar
At1_SR_24_22	M	0	At1_22	Nonpolar
At1_SR_24_22	T	0	At1_22	Nonpolar
At1_SR_24_22	I	0	At1_22	Nonpolar
At1_SR_24_22	G	0	At1_22	Nonpolar
At1_SR_24_22	C	0	At1_22	Nonpolar
At1_SR_24_22	U	0	At1_22	Nonpolar
At1_DM_3_3	S	0.64621	At1_3	Nonpolar
At1_DM_3_3	A	0.35379	At1_3	Nonpolar
At1_DM_3_3	P	0	At1_3	Nonpolar
At1_DM_3_3	M	0	At1_3	Nonpolar
At1_DM_3_3	T	0	At1_3	Nonpolar
At1_DM_3_3	I	0	At1_3	Nonpolar
At1_DM_3_3	G	0	At1_3	Nonpolar
At1_DM_3_3	C	0	At1_3	Nonpolar
At1_DM_3_3	U	0	At1_3	Nonpolar
At1_DM_4_3	S	0.829644	At1_3	Nonpolar
At1_DM_4_3	A	0	At1_3	Nonpolar
At1_DM_4_3	P	0	At1_3	Nonpolar
At1_DM_4_3	M	0.170356	At1_3	Nonpolar
At1_DM_4_3	T	0	At1_3	Nonpolar
At1_DM_4_3	I	0	At1_3	Nonpolar
At1_DM_4_3	G	0	At1_3	Nonpolar
At1_DM_4_3	C	0	At1_3	Nonpolar
At1_DM_4_3	U	0	At1_3	Nonpolar
At1_DM_6_3	S	0	At1_3	Nonpolar
At1_DM_6_3	A	0.79307	At1_3	Nonpolar
At1_DM_6_3	P	0	At1_3	Nonpolar
At1_DM_6_3	M	0	At1_3	Nonpolar
At1_DM_6_3	T	0	At1_3	Nonpolar
At1_DM_6_3	I	0	At1_3	Nonpolar
At1_DM_6_3	G	0	At1_3	Nonpolar
At1_DM_6_3	C	0.20693	At1_3	Nonpolar
At1_DM_6_3	U	0	At1_3	Nonpolar
At1_DM_7_3	S	0	At1_3	Nonpolar
At1_DM_7_3	A	0	At1_3	Nonpolar
At1_DM_7_3	P	0	At1_3	Nonpolar
At1_DM_7_3	M	0.180385	At1_3	Nonpolar
At1_DM_7_3	T	0	At1_3	Nonpolar
At1_DM_7_3	I	0	At1_3	Nonpolar
At1_DM_7_3	G	0	At1_3	Nonpolar
At1_DM_7_3	C	0.819615	At1_3	Nonpolar
At1_DM_7_3	U	0	At1_3	Nonpolar
At1_DM_9_3	S	0.38136	At1_3	Nonpolar
At1_DM_9_3	A	0.153506	At1_3	Nonpolar
At1_DM_9_3	P	0	At1_3	Nonpolar
At1_DM_9_3	M	0.127383	At1_3	Nonpolar
At1_DM_9_3	T	0	At1_3	Nonpolar
At1_DM_9_3	I	0	At1_3	Nonpolar
At1_DM_9_3	G	0	At1_3	Nonpolar
At1_DM_9_3	C	0.337751	At1_3	Nonpolar
At1_DM_9_3	U	0	At1_3	Nonpolar
At1_DM_10_3	S	0.160741	At1_3	Nonpolar
At1_DM_10_3	A	0	At1_3	Nonpolar
At1_DM_10_3	P	0	At1_3	Nonpolar
At1_DM_10_3	M	0	At1_3	Nonpolar
At1_DM_10_3	T	0	At1_3	Nonpolar
At1_DM_10_3	I	0	At1_3	Nonpolar
At1_DM_10_3	G	0	At1_3	Nonpolar
At1_DM_10_3	C	0.839259	At1_3	Nonpolar
At1_DM_10_3	U	0	At1_3	Nonpolar
At1_DM_12_3	S	0	At1_3	Nonpolar
At1_DM_12_3	A	0.00475329	At1_3	Nonpolar
At1_DM_12_3	P	0	At1_3	Nonpolar
At1_DM_12_3	M	0	At1_3	Nonpolar
At1_DM_12_3	T	0	At1_3	Nonpolar
At1_DM_12_3	I	0	At1_3	Nonpolar
At1_DM_12_3	G	0	At1_3	Nonpolar
At1_DM_12_3	C	0.985862	At1_3	Nonpolar
At1_DM_12_3	U	0.00938469	At1_3	Nonpolar
At1_DM_14_3	S	0	At1_3	Nonpolar
At1_DM_14_3	A	0.504741	At1_3	Nonpolar
At1_DM_14_3	P	0	At1_3	Nonpolar
At1_DM_14_3	M	0.15176	At1_3	Nonpolar
At1_DM_14_3	T	0	At1_3	Nonpolar
At1_DM_14_3	I	0	At1_3	Nonpolar
At1_DM_14_3	G	0	At1_3	Nonpolar
At1_DM_14_3	C	0.343499	At1_3	Nonpolar
At1_DM_14_3	U	0	At1_3	Nonpolar
At1_DM_15_3	S	0.161509	At1_3	Nonpolar
At1_DM_15_3	A	0.106296	At1_3	Nonpolar
At1_DM_15_3	P	0	At1_3	Nonpolar
At1_DM_15_3	M	0	At1_3	Nonpolar
At1_DM_15_3	T	0	At1_3	Nonpolar
At1_DM_15_3	I	0	At1_3	Nonpolar
At1_DM_15_3	G	0	At1_3	Nonpolar
At1_DM_15_3	C	0.732195	At1_3	Nonpolar
At1_DM_15_3	U	0	At1_3	Nonpolar
At1_DM_16_3	S	NA	At1_3	Nonpolar
At1_DM_16_3	A	NA	At1_3	Nonpolar
At1_DM_16_3	P	NA	At1_3	Nonpolar
At1_DM_16_3	M	NA	At1_3	Nonpolar
At1_DM_16_3	T	NA	At1_3	Nonpolar
At1_DM_16_3	I	NA	At1_3	Nonpolar
At1_DM_16_3	G	NA	At1_3	Nonpolar
At1_DM_16_3	C	NA	At1_3	Nonpolar
At1_DM_16_3	U	NA	At1_3	Nonpolar
At1_DM_18_3	S	0	At1_3	Nonpolar
At1_DM_18_3	A	1	At1_3	Nonpolar
At1_DM_18_3	P	0	At1_3	Nonpolar
At1_DM_18_3	M	0	At1_3	Nonpolar
At1_DM_18_3	T	0	At1_3	Nonpolar
At1_DM_18_3	I	0	At1_3	Nonpolar
At1_DM_18_3	G	0	At1_3	Nonpolar
At1_DM_18_3	C	0	At1_3	Nonpolar
At1_DM_18_3	U	0	At1_3	Nonpolar
At1_DM_19_3	S	0.142275	At1_3	Nonpolar
At1_DM_19_3	A	0.425856	At1_3	Nonpolar
At1_DM_19_3	P	0	At1_3	Nonpolar
At1_DM_19_3	M	0.431869	At1_3	Nonpolar
At1_DM_19_3	T	0	At1_3	Nonpolar
At1_DM_19_3	I	0	At1_3	Nonpolar
At1_DM_19_3	G	0	At1_3	Nonpolar
At1_DM_19_3	C	0	At1_3	Nonpolar
At1_DM_19_3	U	0	At1_3	Nonpolar
At1_DM_22_3	S	0.216073	At1_3	Nonpolar
At1_DM_22_3	A	0.129151	At1_3	Nonpolar
At1_DM_22_3	P	0	At1_3	Nonpolar
At1_DM_22_3	M	0.194146	At1_3	Nonpolar
At1_DM_22_3	T	0	At1_3	Nonpolar
At1_DM_22_3	I	0	At1_3	Nonpolar
At1_DM_22_3	G	0	At1_3	Nonpolar
At1_DM_22_3	C	0	At1_3	Nonpolar
At1_DM_22_3	U	0.46063	At1_3	Nonpolar
At1_SR_6_3	S	0.014949	At1_3	Nonpolar
At1_SR_6_3	A	0.425896	At1_3	Nonpolar
At1_SR_6_3	P	0	At1_3	Nonpolar
At1_SR_6_3	M	0	At1_3	Nonpolar
At1_SR_6_3	T	0	At1_3	Nonpolar
At1_SR_6_3	I	0	At1_3	Nonpolar
At1_SR_6_3	G	0	At1_3	Nonpolar
At1_SR_6_3	C	0.559155	At1_3	Nonpolar
At1_SR_6_3	U	0	At1_3	Nonpolar
At1_SR_9_3	S	NA	At1_3	Nonpolar
At1_SR_9_3	A	NA	At1_3	Nonpolar
At1_SR_9_3	P	NA	At1_3	Nonpolar
At1_SR_9_3	M	NA	At1_3	Nonpolar
At1_SR_9_3	T	NA	At1_3	Nonpolar
At1_SR_9_3	I	NA	At1_3	Nonpolar
At1_SR_9_3	G	NA	At1_3	Nonpolar
At1_SR_9_3	C	NA	At1_3	Nonpolar
At1_SR_9_3	U	NA	At1_3	Nonpolar
At1_SR_24_3	S	0.753218	At1_3	Nonpolar
At1_SR_24_3	A	0.209435	At1_3	Nonpolar
At1_SR_24_3	P	0	At1_3	Nonpolar
At1_SR_24_3	M	0	At1_3	Nonpolar
At1_SR_24_3	T	0	At1_3	Nonpolar
At1_SR_24_3	I	0	At1_3	Nonpolar
At1_SR_24_3	G	0	At1_3	Nonpolar
At1_SR_24_3	C	0	At1_3	Nonpolar
At1_SR_24_3	U	0.0373468	At1_3	Nonpolar
At2_DM_2_22	S	1	At2_22	Polar
At2_DM_2_22	A	0	At2_22	Polar
At2_DM_2_22	P	0	At2_22	Polar
At2_DM_2_22	M	0	At2_22	Polar
At2_DM_2_22	T	0	At2_22	Polar
At2_DM_2_22	I	0	At2_22	Polar
At2_DM_2_22	G	0	At2_22	Polar
At2_DM_2_22	C	0	At2_22	Polar
At2_DM_2_22	U	0	At2_22	Polar
At2_DM_3_22	S	1	At2_22	Polar
At2_DM_3_22	A	0	At2_22	Polar
At2_DM_3_22	P	0	At2_22	Polar
At2_DM_3_22	M	0	At2_22	Polar
At2_DM_3_22	T	0	At2_22	Polar
At2_DM_3_22	I	0	At2_22	Polar
At2_DM_3_22	G	0	At2_22	Polar
At2_DM_3_22	C	0	At2_22	Polar
At2_DM_3_22	U	0	At2_22	Polar
At2_DM_4_22	S	1	At2_22	Polar
At2_DM_4_22	A	0	At2_22	Polar
At2_DM_4_22	P	0	At2_22	Polar
At2_DM_4_22	M	0	At2_22	Polar
At2_DM_4_22	T	0	At2_22	Polar
At2_DM_4_22	I	0	At2_22	Polar
At2_DM_4_22	G	0	At2_22	Polar
At2_DM_4_22	C	0	At2_22	Polar
At2_DM_4_22	U	0	At2_22	Polar
At2_DM_6_22	S	1	At2_22	Polar
At2_DM_6_22	A	0	At2_22	Polar
At2_DM_6_22	P	0	At2_22	Polar
At2_DM_6_22	M	0	At2_22	Polar
At2_DM_6_22	T	0	At2_22	Polar
At2_DM_6_22	I	0	At2_22	Polar
At2_DM_6_22	G	0	At2_22	Polar
At2_DM_6_22	C	0	At2_22	Polar
At2_DM_6_22	U	0	At2_22	Polar
At2_DM_7_22	S	1	At2_22	Polar
At2_DM_7_22	A	0	At2_22	Polar
At2_DM_7_22	P	0	At2_22	Polar
At2_DM_7_22	M	0	At2_22	Polar
At2_DM_7_22	T	0	At2_22	Polar
At2_DM_7_22	I	0	At2_22	Polar
At2_DM_7_22	G	0	At2_22	Polar
At2_DM_7_22	C	0	At2_22	Polar
At2_DM_7_22	U	0	At2_22	Polar
At2_DM_9_22	S	1	At2_22	Polar
At2_DM_9_22	A	0	At2_22	Polar
At2_DM_9_22	P	0	At2_22	Polar
At2_DM_9_22	M	0	At2_22	Polar
At2_DM_9_22	T	0	At2_22	Polar
At2_DM_9_22	I	0	At2_22	Polar
At2_DM_9_22	G	0	At2_22	Polar
At2_DM_9_22	C	0	At2_22	Polar
At2_DM_9_22	U	0	At2_22	Polar
At2_DM_11_22	S	1	At2_22	Polar
At2_DM_11_22	A	0	At2_22	Polar
At2_DM_11_22	P	0	At2_22	Polar
At2_DM_11_22	M	0	At2_22	Polar
At2_DM_11_22	T	0	At2_22	Polar
At2_DM_11_22	I	0	At2_22	Polar
At2_DM_11_22	G	0	At2_22	Polar
At2_DM_11_22	C	0	At2_22	Polar
At2_DM_11_22	U	0	At2_22	Polar
At2_DM_12_22	S	1	At2_22	Polar
At2_DM_12_22	A	0	At2_22	Polar
At2_DM_12_22	P	0	At2_22	Polar
At2_DM_12_22	M	0	At2_22	Polar
At2_DM_12_22	T	0	At2_22	Polar
At2_DM_12_22	I	0	At2_22	Polar
At2_DM_12_22	G	0	At2_22	Polar
At2_DM_12_22	C	0	At2_22	Polar
At2_DM_12_22	U	0	At2_22	Polar
At2_DM_13_22	S	1	At2_22	Polar
At2_DM_13_22	A	0	At2_22	Polar
At2_DM_13_22	P	0	At2_22	Polar
At2_DM_13_22	M	0	At2_22	Polar
At2_DM_13_22	T	0	At2_22	Polar
At2_DM_13_22	I	0	At2_22	Polar
At2_DM_13_22	G	0	At2_22	Polar
At2_DM_13_22	C	0	At2_22	Polar
At2_DM_13_22	U	0	At2_22	Polar
At2_DM_1_3	S	NA	At2_3	Polar
At2_DM_1_3	A	NA	At2_3	Polar
At2_DM_1_3	P	NA	At2_3	Polar
At2_DM_1_3	M	NA	At2_3	Polar
At2_DM_1_3	T	NA	At2_3	Polar
At2_DM_1_3	I	NA	At2_3	Polar
At2_DM_1_3	G	NA	At2_3	Polar
At2_DM_1_3	C	NA	At2_3	Polar
At2_DM_1_3	U	NA	At2_3	Polar
At2_DM_3_3	S	1	At2_3	Polar
At2_DM_3_3	A	0	At2_3	Polar
At2_DM_3_3	P	0	At2_3	Polar
At2_DM_3_3	M	0	At2_3	Polar
At2_DM_3_3	T	0	At2_3	Polar
At2_DM_3_3	I	0	At2_3	Polar
At2_DM_3_3	G	0	At2_3	Polar
At2_DM_3_3	C	0	At2_3	Polar
At2_DM_3_3	U	0	At2_3	Polar
At2_DM_4_3	S	1	At2_3	Polar
At2_DM_4_3	A	0	At2_3	Polar
At2_DM_4_3	P	0	At2_3	Polar
At2_DM_4_3	M	0	At2_3	Polar
At2_DM_4_3	T	0	At2_3	Polar
At2_DM_4_3	I	0	At2_3	Polar
At2_DM_4_3	G	0	At2_3	Polar
At2_DM_4_3	C	0	At2_3	Polar
At2_DM_4_3	U	0	At2_3	Polar
At2_DM_6_3	S	NA	At2_3	Polar
At2_DM_6_3	A	NA	At2_3	Polar
At2_DM_6_3	P	NA	At2_3	Polar
At2_DM_6_3	M	NA	At2_3	Polar
At2_DM_6_3	T	NA	At2_3	Polar
At2_DM_6_3	I	NA	At2_3	Polar
At2_DM_6_3	G	NA	At2_3	Polar
At2_DM_6_3	C	NA	At2_3	Polar
At2_DM_6_3	U	NA	At2_3	Polar
At2_DM_7_3	S	1	At2_3	Polar
At2_DM_7_3	A	0	At2_3	Polar
At2_DM_7_3	P	0	At2_3	Polar
At2_DM_7_3	M	0	At2_3	Polar
At2_DM_7_3	T	0	At2_3	Polar
At2_DM_7_3	I	0	At2_3	Polar
At2_DM_7_3	G	0	At2_3	Polar
At2_DM_7_3	C	0	At2_3	Polar
At2_DM_7_3	U	0	At2_3	Polar
At2_DM_9_3	S	1	At2_3	Polar
At2_DM_9_3	A	0	At2_3	Polar
At2_DM_9_3	P	0	At2_3	Polar
At2_DM_9_3	M	0	At2_3	Polar
At2_DM_9_3	T	0	At2_3	Polar
At2_DM_9_3	I	0	At2_3	Polar
At2_DM_9_3	G	0	At2_3	Polar
At2_DM_9_3	C	0	At2_3	Polar
At2_DM_9_3	U	0	At2_3	Polar
At2_DM_10_3	S	1	At2_3	Polar
At2_DM_10_3	A	0	At2_3	Polar
At2_DM_10_3	P	0	At2_3	Polar
At2_DM_10_3	M	0	At2_3	Polar
At2_DM_10_3	T	0	At2_3	Polar
At2_DM_10_3	I	0	At2_3	Polar
At2_DM_10_3	G	0	At2_3	Polar
At2_DM_10_3	C	0	At2_3	Polar
At2_DM_10_3	U	0	At2_3	Polar
At2_DM_11_3	S	1	At2_3	Polar
At2_DM_11_3	A	0	At2_3	Polar
At2_DM_11_3	P	0	At2_3	Polar
At2_DM_11_3	M	0	At2_3	Polar
At2_DM_11_3	T	0	At2_3	Polar
At2_DM_11_3	I	0	At2_3	Polar
At2_DM_11_3	G	0	At2_3	Polar
At2_DM_11_3	C	0	At2_3	Polar
At2_DM_11_3	U	0	At2_3	Polar
At2_DM_12_3	S	1	At2_3	Polar
At2_DM_12_3	A	0	At2_3	Polar
At2_DM_12_3	P	0	At2_3	Polar
At2_DM_12_3	M	0	At2_3	Polar
At2_DM_12_3	T	0	At2_3	Polar
At2_DM_12_3	I	0	At2_3	Polar
At2_DM_12_3	G	0	At2_3	Polar
At2_DM_12_3	C	0	At2_3	Polar
At2_DM_12_3	U	0	At2_3	Polar
At2_DM_13_3	S	NA	At2_3	Polar
At2_DM_13_3	A	NA	At2_3	Polar
At2_DM_13_3	P	NA	At2_3	Polar
At2_DM_13_3	M	NA	At2_3	Polar
At2_DM_13_3	T	NA	At2_3	Polar
At2_DM_13_3	I	NA	At2_3	Polar
At2_DM_13_3	G	NA	At2_3	Polar
At2_DM_13_3	C	NA	At2_3	Polar
At2_DM_13_3	U	NA	At2_3	Polar

## Sheet: Fig. 3E
# stacked barplot
sample	taxonomy	value	group	ocean
At1_DM_3_22	Zoopagomycota	0.0262453	At1_22	Nonpolar
At1_DM_3_22	UnClassified	0.000347216	At1_22	Nonpolar
At1_DM_3_22	Olpidiomycota	0	At1_22	Nonpolar
At1_DM_3_22	Mucoromycota	0.116566	At1_22	Nonpolar
At1_DM_3_22	Microsporidia	0.000547159	At1_22	Nonpolar
At1_DM_3_22	Cryptomycota	0	At1_22	Nonpolar
At1_DM_3_22	Chytridiomycota	0.118423	At1_22	Nonpolar
At1_DM_3_22	Blastocladiomycota	0	At1_22	Nonpolar
At1_DM_3_22	Basidiomycota	0.559301	At1_22	Nonpolar
At1_DM_3_22	Ascomycota	0.17857	At1_22	Nonpolar
At1_DM_4_22	Zoopagomycota	0.0199274	At1_22	Nonpolar
At1_DM_4_22	UnClassified	0.000134656	At1_22	Nonpolar
At1_DM_4_22	Olpidiomycota	0	At1_22	Nonpolar
At1_DM_4_22	Mucoromycota	0.157871	At1_22	Nonpolar
At1_DM_4_22	Microsporidia	0	At1_22	Nonpolar
At1_DM_4_22	Cryptomycota	0	At1_22	Nonpolar
At1_DM_4_22	Chytridiomycota	0.143616	At1_22	Nonpolar
At1_DM_4_22	Blastocladiomycota	0.000674484	At1_22	Nonpolar
At1_DM_4_22	Basidiomycota	0.507064	At1_22	Nonpolar
At1_DM_4_22	Ascomycota	0.170713	At1_22	Nonpolar
At1_DM_6_22	Zoopagomycota	0.00955686	At1_22	Nonpolar
At1_DM_6_22	UnClassified	0.000596589	At1_22	Nonpolar
At1_DM_6_22	Olpidiomycota	0	At1_22	Nonpolar
At1_DM_6_22	Mucoromycota	0.13742	At1_22	Nonpolar
At1_DM_6_22	Microsporidia	0.00125351	At1_22	Nonpolar
At1_DM_6_22	Cryptomycota	0	At1_22	Nonpolar
At1_DM_6_22	Chytridiomycota	0.139134	At1_22	Nonpolar
At1_DM_6_22	Blastocladiomycota	0.00194824	At1_22	Nonpolar
At1_DM_6_22	Basidiomycota	0.493495	At1_22	Nonpolar
At1_DM_6_22	Ascomycota	0.216596	At1_22	Nonpolar
At1_DM_7_22	Zoopagomycota	0.0210463	At1_22	Nonpolar
At1_DM_7_22	UnClassified	0.000310918	At1_22	Nonpolar
At1_DM_7_22	Olpidiomycota	0	At1_22	Nonpolar
At1_DM_7_22	Mucoromycota	0.0985403	At1_22	Nonpolar
At1_DM_7_22	Microsporidia	0	At1_22	Nonpolar
At1_DM_7_22	Cryptomycota	0	At1_22	Nonpolar
At1_DM_7_22	Chytridiomycota	0.184083	At1_22	Nonpolar
At1_DM_7_22	Blastocladiomycota	0.00198487	At1_22	Nonpolar
At1_DM_7_22	Basidiomycota	0.47738	At1_22	Nonpolar
At1_DM_7_22	Ascomycota	0.216655	At1_22	Nonpolar
At1_DM_9_22	Zoopagomycota	0.018515	At1_22	Nonpolar
At1_DM_9_22	UnClassified	0.00062398	At1_22	Nonpolar
At1_DM_9_22	Olpidiomycota	0	At1_22	Nonpolar
At1_DM_9_22	Mucoromycota	0.12987	At1_22	Nonpolar
At1_DM_9_22	Microsporidia	0.000723126	At1_22	Nonpolar
At1_DM_9_22	Cryptomycota	0	At1_22	Nonpolar
At1_DM_9_22	Chytridiomycota	0.169018	At1_22	Nonpolar
At1_DM_9_22	Blastocladiomycota	0.000836968	At1_22	Nonpolar
At1_DM_9_22	Basidiomycota	0.488893	At1_22	Nonpolar
At1_DM_9_22	Ascomycota	0.19152	At1_22	Nonpolar
At1_DM_10_22	Zoopagomycota	0.0192489	At1_22	Nonpolar
At1_DM_10_22	UnClassified	0.000770158	At1_22	Nonpolar
At1_DM_10_22	Olpidiomycota	0	At1_22	Nonpolar
At1_DM_10_22	Mucoromycota	0.134533	At1_22	Nonpolar
At1_DM_10_22	Microsporidia	0.000995148	At1_22	Nonpolar
At1_DM_10_22	Cryptomycota	0	At1_22	Nonpolar
At1_DM_10_22	Chytridiomycota	0.145214	At1_22	Nonpolar
At1_DM_10_22	Blastocladiomycota	0	At1_22	Nonpolar
At1_DM_10_22	Basidiomycota	0.510267	At1_22	Nonpolar
At1_DM_10_22	Ascomycota	0.188971	At1_22	Nonpolar
At1_DM_12_22	Zoopagomycota	0.0422031	At1_22	Nonpolar
At1_DM_12_22	UnClassified	0.000753945	At1_22	Nonpolar
At1_DM_12_22	Olpidiomycota	0	At1_22	Nonpolar
At1_DM_12_22	Mucoromycota	0.103866	At1_22	Nonpolar
At1_DM_12_22	Microsporidia	0.000820695	At1_22	Nonpolar
At1_DM_12_22	Cryptomycota	0	At1_22	Nonpolar
At1_DM_12_22	Chytridiomycota	0.160921	At1_22	Nonpolar
At1_DM_12_22	Blastocladiomycota	0.000944115	At1_22	Nonpolar
At1_DM_12_22	Basidiomycota	0.415721	At1_22	Nonpolar
At1_DM_12_22	Ascomycota	0.27477	At1_22	Nonpolar
At1_DM_14_22	Zoopagomycota	0.011657	At1_22	Nonpolar
At1_DM_14_22	UnClassified	0.000694154	At1_22	Nonpolar
At1_DM_14_22	Olpidiomycota	0	At1_22	Nonpolar
At1_DM_14_22	Mucoromycota	0.138693	At1_22	Nonpolar
At1_DM_14_22	Microsporidia	0	At1_22	Nonpolar
At1_DM_14_22	Cryptomycota	0	At1_22	Nonpolar
At1_DM_14_22	Chytridiomycota	0.147249	At1_22	Nonpolar
At1_DM_14_22	Blastocladiomycota	0.00110884	At1_22	Nonpolar
At1_DM_14_22	Basidiomycota	0.479473	At1_22	Nonpolar
At1_DM_14_22	Ascomycota	0.221125	At1_22	Nonpolar
At1_DM_15_22	Zoopagomycota	0.0178766	At1_22	Nonpolar
At1_DM_15_22	UnClassified	0.00196699	At1_22	Nonpolar
At1_DM_15_22	Olpidiomycota	0	At1_22	Nonpolar
At1_DM_15_22	Mucoromycota	0.139706	At1_22	Nonpolar
At1_DM_15_22	Microsporidia	0	At1_22	Nonpolar
At1_DM_15_22	Cryptomycota	0	At1_22	Nonpolar
At1_DM_15_22	Chytridiomycota	0.153314	At1_22	Nonpolar
At1_DM_15_22	Blastocladiomycota	0.00168012	At1_22	Nonpolar
At1_DM_15_22	Basidiomycota	0.469448	At1_22	Nonpolar
At1_DM_15_22	Ascomycota	0.216008	At1_22	Nonpolar
At1_DM_16_22	Zoopagomycota	0.0111285	At1_22	Nonpolar
At1_DM_16_22	UnClassified	0.0023251	At1_22	Nonpolar
At1_DM_16_22	Olpidiomycota	0	At1_22	Nonpolar
At1_DM_16_22	Mucoromycota	0.140232	At1_22	Nonpolar
At1_DM_16_22	Microsporidia	0	At1_22	Nonpolar
At1_DM_16_22	Cryptomycota	0	At1_22	Nonpolar
At1_DM_16_22	Chytridiomycota	0.115068	At1_22	Nonpolar
At1_DM_16_22	Blastocladiomycota	0	At1_22	Nonpolar
At1_DM_16_22	Basidiomycota	0.516896	At1_22	Nonpolar
At1_DM_16_22	Ascomycota	0.214351	At1_22	Nonpolar
At1_DM_18_22	Zoopagomycota	0.00488159	At1_22	Nonpolar
At1_DM_18_22	UnClassified	0.00134471	At1_22	Nonpolar
At1_DM_18_22	Olpidiomycota	0	At1_22	Nonpolar
At1_DM_18_22	Mucoromycota	0.16759	At1_22	Nonpolar
At1_DM_18_22	Microsporidia	0.00029022	At1_22	Nonpolar
At1_DM_18_22	Cryptomycota	0	At1_22	Nonpolar
At1_DM_18_22	Chytridiomycota	0.126414	At1_22	Nonpolar
At1_DM_18_22	Blastocladiomycota	0.000645222	At1_22	Nonpolar
At1_DM_18_22	Basidiomycota	0.49052	At1_22	Nonpolar
At1_DM_18_22	Ascomycota	0.208314	At1_22	Nonpolar
At1_DM_19_22	Zoopagomycota	0.0194168	At1_22	Nonpolar
At1_DM_19_22	UnClassified	0.000726706	At1_22	Nonpolar
At1_DM_19_22	Olpidiomycota	0	At1_22	Nonpolar
At1_DM_19_22	Mucoromycota	0.153427	At1_22	Nonpolar
At1_DM_19_22	Microsporidia	0	At1_22	Nonpolar
At1_DM_19_22	Cryptomycota	0	At1_22	Nonpolar
At1_DM_19_22	Chytridiomycota	0.204103	At1_22	Nonpolar
At1_DM_19_22	Blastocladiomycota	0.000582403	At1_22	Nonpolar
At1_DM_19_22	Basidiomycota	0.420417	At1_22	Nonpolar
At1_DM_19_22	Ascomycota	0.201327	At1_22	Nonpolar
At1_DM_22_22	Zoopagomycota	0.0110785	At1_22	Nonpolar
At1_DM_22_22	UnClassified	0.00244348	At1_22	Nonpolar
At1_DM_22_22	Olpidiomycota	0	At1_22	Nonpolar
At1_DM_22_22	Mucoromycota	0.105318	At1_22	Nonpolar
At1_DM_22_22	Microsporidia	0	At1_22	Nonpolar
At1_DM_22_22	Cryptomycota	0	At1_22	Nonpolar
At1_DM_22_22	Chytridiomycota	0.153564	At1_22	Nonpolar
At1_DM_22_22	Blastocladiomycota	0	At1_22	Nonpolar
At1_DM_22_22	Basidiomycota	0.525935	At1_22	Nonpolar
At1_DM_22_22	Ascomycota	0.201661	At1_22	Nonpolar
At1_SR_6_22	Zoopagomycota	0.0197618	At1_22	Nonpolar
At1_SR_6_22	UnClassified	0	At1_22	Nonpolar
At1_SR_6_22	Olpidiomycota	0	At1_22	Nonpolar
At1_SR_6_22	Mucoromycota	0.12922	At1_22	Nonpolar
At1_SR_6_22	Microsporidia	0.000331446	At1_22	Nonpolar
At1_SR_6_22	Cryptomycota	0	At1_22	Nonpolar
At1_SR_6_22	Chytridiomycota	0.17257	At1_22	Nonpolar
At1_SR_6_22	Blastocladiomycota	0	At1_22	Nonpolar
At1_SR_6_22	Basidiomycota	0.47292	At1_22	Nonpolar
At1_SR_6_22	Ascomycota	0.205198	At1_22	Nonpolar
At1_SR_9_22	Zoopagomycota	0.0306563	At1_22	Nonpolar
At1_SR_9_22	UnClassified	0.00131412	At1_22	Nonpolar
At1_SR_9_22	Olpidiomycota	0	At1_22	Nonpolar
At1_SR_9_22	Mucoromycota	0.122349	At1_22	Nonpolar
At1_SR_9_22	Microsporidia	0	At1_22	Nonpolar
At1_SR_9_22	Cryptomycota	0	At1_22	Nonpolar
At1_SR_9_22	Chytridiomycota	0.145166	At1_22	Nonpolar
At1_SR_9_22	Blastocladiomycota	0	At1_22	Nonpolar
At1_SR_9_22	Basidiomycota	0.567466	At1_22	Nonpolar
At1_SR_9_22	Ascomycota	0.133049	At1_22	Nonpolar
At1_SR_12_22	Zoopagomycota	0.0353587	At1_22	Nonpolar
At1_SR_12_22	UnClassified	0.000417901	At1_22	Nonpolar
At1_SR_12_22	Olpidiomycota	0	At1_22	Nonpolar
At1_SR_12_22	Mucoromycota	0.150155	At1_22	Nonpolar
At1_SR_12_22	Microsporidia	0	At1_22	Nonpolar
At1_SR_12_22	Cryptomycota	0	At1_22	Nonpolar
At1_SR_12_22	Chytridiomycota	0.145142	At1_22	Nonpolar
At1_SR_12_22	Blastocladiomycota	0.00181738	At1_22	Nonpolar
At1_SR_12_22	Basidiomycota	0.451012	At1_22	Nonpolar
At1_SR_12_22	Ascomycota	0.216097	At1_22	Nonpolar
At1_SR_24_22	Zoopagomycota	0.014573	At1_22	Nonpolar
At1_SR_24_22	UnClassified	0	At1_22	Nonpolar
At1_SR_24_22	Olpidiomycota	0	At1_22	Nonpolar
At1_SR_24_22	Mucoromycota	0.0748902	At1_22	Nonpolar
At1_SR_24_22	Microsporidia	0	At1_22	Nonpolar
At1_SR_24_22	Cryptomycota	0	At1_22	Nonpolar
At1_SR_24_22	Chytridiomycota	0.314552	At1_22	Nonpolar
At1_SR_24_22	Blastocladiomycota	0	At1_22	Nonpolar
At1_SR_24_22	Basidiomycota	0.433844	At1_22	Nonpolar
At1_SR_24_22	Ascomycota	0.162141	At1_22	Nonpolar
At1_DM_3_3	Zoopagomycota	0.0570632	At1_3	Nonpolar
At1_DM_3_3	UnClassified	0.00403785	At1_3	Nonpolar
At1_DM_3_3	Olpidiomycota	0.01	At1_3	Nonpolar
At1_DM_3_3	Mucoromycota	0.0858329	At1_3	Nonpolar
At1_DM_3_3	Microsporidia	0	At1_3	Nonpolar
At1_DM_3_3	Cryptomycota	0	At1_3	Nonpolar
At1_DM_3_3	Chytridiomycota	0.16465	At1_3	Nonpolar
At1_DM_3_3	Blastocladiomycota	0	At1_3	Nonpolar
At1_DM_3_3	Basidiomycota	0.433168	At1_3	Nonpolar
At1_DM_3_3	Ascomycota	0.245248	At1_3	Nonpolar
At1_DM_4_3	Zoopagomycota	0.022002	At1_3	Nonpolar
At1_DM_4_3	UnClassified	0.00136945	At1_3	Nonpolar
At1_DM_4_3	Olpidiomycota	0	At1_3	Nonpolar
At1_DM_4_3	Mucoromycota	0.0727785	At1_3	Nonpolar
At1_DM_4_3	Microsporidia	0	At1_3	Nonpolar
At1_DM_4_3	Cryptomycota	0	At1_3	Nonpolar
At1_DM_4_3	Chytridiomycota	0.216704	At1_3	Nonpolar
At1_DM_4_3	Blastocladiomycota	0	At1_3	Nonpolar
At1_DM_4_3	Basidiomycota	0.392708	At1_3	Nonpolar
At1_DM_4_3	Ascomycota	0.294438	At1_3	Nonpolar
At1_DM_6_3	Zoopagomycota	0.0270492	At1_3	Nonpolar
At1_DM_6_3	UnClassified	0.00131615	At1_3	Nonpolar
At1_DM_6_3	Olpidiomycota	0	At1_3	Nonpolar
At1_DM_6_3	Mucoromycota	0.0794353	At1_3	Nonpolar
At1_DM_6_3	Microsporidia	0.00155554	At1_3	Nonpolar
At1_DM_6_3	Cryptomycota	0	At1_3	Nonpolar
At1_DM_6_3	Chytridiomycota	0.143615	At1_3	Nonpolar
At1_DM_6_3	Blastocladiomycota	0.000455804	At1_3	Nonpolar
At1_DM_6_3	Basidiomycota	0.530029	At1_3	Nonpolar
At1_DM_6_3	Ascomycota	0.216544	At1_3	Nonpolar
At1_DM_7_3	Zoopagomycota	0.0470636	At1_3	Nonpolar
At1_DM_7_3	UnClassified	0.00122582	At1_3	Nonpolar
At1_DM_7_3	Olpidiomycota	0	At1_3	Nonpolar
At1_DM_7_3	Mucoromycota	0.0939094	At1_3	Nonpolar
At1_DM_7_3	Microsporidia	0.00412067	At1_3	Nonpolar
At1_DM_7_3	Cryptomycota	0	At1_3	Nonpolar
At1_DM_7_3	Chytridiomycota	0.160559	At1_3	Nonpolar
At1_DM_7_3	Blastocladiomycota	0.0048724	At1_3	Nonpolar
At1_DM_7_3	Basidiomycota	0.433784	At1_3	Nonpolar
At1_DM_7_3	Ascomycota	0.254465	At1_3	Nonpolar
At1_DM_9_3	Zoopagomycota	0.0422009	At1_3	Nonpolar
At1_DM_9_3	UnClassified	0	At1_3	Nonpolar
At1_DM_9_3	Olpidiomycota	0	At1_3	Nonpolar
At1_DM_9_3	Mucoromycota	0.106653	At1_3	Nonpolar
At1_DM_9_3	Microsporidia	0.000212126	At1_3	Nonpolar
At1_DM_9_3	Cryptomycota	0	At1_3	Nonpolar
At1_DM_9_3	Chytridiomycota	0.134775	At1_3	Nonpolar
At1_DM_9_3	Blastocladiomycota	0.000832905	At1_3	Nonpolar
At1_DM_9_3	Basidiomycota	0.489352	At1_3	Nonpolar
At1_DM_9_3	Ascomycota	0.225973	At1_3	Nonpolar
At1_DM_10_3	Zoopagomycota	0.0383248	At1_3	Nonpolar
At1_DM_10_3	UnClassified	0.000452788	At1_3	Nonpolar
At1_DM_10_3	Olpidiomycota	0	At1_3	Nonpolar
At1_DM_10_3	Mucoromycota	0.0974602	At1_3	Nonpolar
At1_DM_10_3	Microsporidia	0.00460016	At1_3	Nonpolar
At1_DM_10_3	Cryptomycota	0	At1_3	Nonpolar
At1_DM_10_3	Chytridiomycota	0.22206	At1_3	Nonpolar
At1_DM_10_3	Blastocladiomycota	0.00780589	At1_3	Nonpolar
At1_DM_10_3	Basidiomycota	0.363014	At1_3	Nonpolar
At1_DM_10_3	Ascomycota	0.266283	At1_3	Nonpolar
At1_DM_12_3	Zoopagomycota	0.0148417	At1_3	Nonpolar
At1_DM_12_3	UnClassified	0	At1_3	Nonpolar
At1_DM_12_3	Olpidiomycota	0	At1_3	Nonpolar
At1_DM_12_3	Mucoromycota	0.13442	At1_3	Nonpolar
At1_DM_12_3	Microsporidia	0.00199835	At1_3	Nonpolar
At1_DM_12_3	Cryptomycota	0	At1_3	Nonpolar
At1_DM_12_3	Chytridiomycota	0.190387	At1_3	Nonpolar
At1_DM_12_3	Blastocladiomycota	0	At1_3	Nonpolar
At1_DM_12_3	Basidiomycota	0.429673	At1_3	Nonpolar
At1_DM_12_3	Ascomycota	0.228679	At1_3	Nonpolar
At1_DM_14_3	Zoopagomycota	0.0393988	At1_3	Nonpolar
At1_DM_14_3	UnClassified	0.000321806	At1_3	Nonpolar
At1_DM_14_3	Olpidiomycota	0	At1_3	Nonpolar
At1_DM_14_3	Mucoromycota	0.082288	At1_3	Nonpolar
At1_DM_14_3	Microsporidia	0	At1_3	Nonpolar
At1_DM_14_3	Cryptomycota	0	At1_3	Nonpolar
At1_DM_14_3	Chytridiomycota	0.167765	At1_3	Nonpolar
At1_DM_14_3	Blastocladiomycota	0.00255485	At1_3	Nonpolar
At1_DM_14_3	Basidiomycota	0.443891	At1_3	Nonpolar
At1_DM_14_3	Ascomycota	0.263781	At1_3	Nonpolar
At1_DM_15_3	Zoopagomycota	0.0512274	At1_3	Nonpolar
At1_DM_15_3	UnClassified	0	At1_3	Nonpolar
At1_DM_15_3	Olpidiomycota	0	At1_3	Nonpolar
At1_DM_15_3	Mucoromycota	0.116785	At1_3	Nonpolar
At1_DM_15_3	Microsporidia	0.000445016	At1_3	Nonpolar
At1_DM_15_3	Cryptomycota	0	At1_3	Nonpolar
At1_DM_15_3	Chytridiomycota	0.158041	At1_3	Nonpolar
At1_DM_15_3	Blastocladiomycota	0.00188602	At1_3	Nonpolar
At1_DM_15_3	Basidiomycota	0.379854	At1_3	Nonpolar
At1_DM_15_3	Ascomycota	0.29176	At1_3	Nonpolar
At1_DM_18_3	Zoopagomycota	0.0160322	At1_3	Nonpolar
At1_DM_18_3	UnClassified	0.00388286	At1_3	Nonpolar
At1_DM_18_3	Olpidiomycota	0	At1_3	Nonpolar
At1_DM_18_3	Mucoromycota	0.132586	At1_3	Nonpolar
At1_DM_18_3	Microsporidia	0	At1_3	Nonpolar
At1_DM_18_3	Cryptomycota	0	At1_3	Nonpolar
At1_DM_18_3	Chytridiomycota	0.20523	At1_3	Nonpolar
At1_DM_18_3	Blastocladiomycota	0.000436762	At1_3	Nonpolar
At1_DM_18_3	Basidiomycota	0.395784	At1_3	Nonpolar
At1_DM_18_3	Ascomycota	0.246048	At1_3	Nonpolar
At1_DM_19_3	Zoopagomycota	0.018188	At1_3	Nonpolar
At1_DM_19_3	UnClassified	0.000881943	At1_3	Nonpolar
At1_DM_19_3	Olpidiomycota	0	At1_3	Nonpolar
At1_DM_19_3	Mucoromycota	0.131487	At1_3	Nonpolar
At1_DM_19_3	Microsporidia	0	At1_3	Nonpolar
At1_DM_19_3	Cryptomycota	0	At1_3	Nonpolar
At1_DM_19_3	Chytridiomycota	0.200037	At1_3	Nonpolar
At1_DM_19_3	Blastocladiomycota	0.00173786	At1_3	Nonpolar
At1_DM_19_3	Basidiomycota	0.433964	At1_3	Nonpolar
At1_DM_19_3	Ascomycota	0.213704	At1_3	Nonpolar
At1_DM_22_3	Zoopagomycota	0.0259174	At1_3	Nonpolar
At1_DM_22_3	UnClassified	0.000658609	At1_3	Nonpolar
At1_DM_22_3	Olpidiomycota	0	At1_3	Nonpolar
At1_DM_22_3	Mucoromycota	0.0914786	At1_3	Nonpolar
At1_DM_22_3	Microsporidia	0.00281204	At1_3	Nonpolar
At1_DM_22_3	Cryptomycota	0	At1_3	Nonpolar
At1_DM_22_3	Chytridiomycota	0.184953	At1_3	Nonpolar
At1_DM_22_3	Blastocladiomycota	0.0037741	At1_3	Nonpolar
At1_DM_22_3	Basidiomycota	0.432667	At1_3	Nonpolar
At1_DM_22_3	Ascomycota	0.257739	At1_3	Nonpolar
At1_SR_6_3	Zoopagomycota	0.0610223	At1_3	Nonpolar
At1_SR_6_3	UnClassified	0.000551675	At1_3	Nonpolar
At1_SR_6_3	Olpidiomycota	0	At1_3	Nonpolar
At1_SR_6_3	Mucoromycota	0.105021	At1_3	Nonpolar
At1_SR_6_3	Microsporidia	0.000652796	At1_3	Nonpolar
At1_SR_6_3	Cryptomycota	0	At1_3	Nonpolar
At1_SR_6_3	Chytridiomycota	0.139075	At1_3	Nonpolar
At1_SR_6_3	Blastocladiomycota	0.0048634	At1_3	Nonpolar
At1_SR_6_3	Basidiomycota	0.47768	At1_3	Nonpolar
At1_SR_6_3	Ascomycota	0.211133	At1_3	Nonpolar
At1_SR_9_3	Zoopagomycota	0.0510519	At1_3	Nonpolar
At1_SR_9_3	UnClassified	0	At1_3	Nonpolar
At1_SR_9_3	Olpidiomycota	0	At1_3	Nonpolar
At1_SR_9_3	Mucoromycota	0.127398	At1_3	Nonpolar
At1_SR_9_3	Microsporidia	0	At1_3	Nonpolar
At1_SR_9_3	Cryptomycota	0	At1_3	Nonpolar
At1_SR_9_3	Chytridiomycota	0.123751	At1_3	Nonpolar
At1_SR_9_3	Blastocladiomycota	0	At1_3	Nonpolar
At1_SR_9_3	Basidiomycota	0.492672	At1_3	Nonpolar
At1_SR_9_3	Ascomycota	0.205127	At1_3	Nonpolar
At1_SR_24_3	Zoopagomycota	0.0207209	At1_3	Nonpolar
At1_SR_24_3	UnClassified	0	At1_3	Nonpolar
At1_SR_24_3	Olpidiomycota	0	At1_3	Nonpolar
At1_SR_24_3	Mucoromycota	0.0807491	At1_3	Nonpolar
At1_SR_24_3	Microsporidia	0	At1_3	Nonpolar
At1_SR_24_3	Cryptomycota	0	At1_3	Nonpolar
At1_SR_24_3	Chytridiomycota	0.33225	At1_3	Nonpolar
At1_SR_24_3	Blastocladiomycota	0	At1_3	Nonpolar
At1_SR_24_3	Basidiomycota	0.392106	At1_3	Nonpolar
At1_SR_24_3	Ascomycota	0.174174	At1_3	Nonpolar
At2_DM_2_22	Zoopagomycota	0.00679718	At2_22	Polar
At2_DM_2_22	UnClassified	0	At2_22	Polar
At2_DM_2_22	Olpidiomycota	0	At2_22	Polar
At2_DM_2_22	Mucoromycota	0.0656271	At2_22	Polar
At2_DM_2_22	Microsporidia	0	At2_22	Polar
At2_DM_2_22	Cryptomycota	0	At2_22	Polar
At2_DM_2_22	Chytridiomycota	0.425364	At2_22	Polar
At2_DM_2_22	Blastocladiomycota	0	At2_22	Polar
At2_DM_2_22	Basidiomycota	0.31586	At2_22	Polar
At2_DM_2_22	Ascomycota	0.186352	At2_22	Polar
At2_DM_3_22	Zoopagomycota	0.0335668	At2_22	Polar
At2_DM_3_22	UnClassified	0	At2_22	Polar
At2_DM_3_22	Olpidiomycota	0	At2_22	Polar
At2_DM_3_22	Mucoromycota	0.153987	At2_22	Polar
At2_DM_3_22	Microsporidia	0	At2_22	Polar
At2_DM_3_22	Cryptomycota	0	At2_22	Polar
At2_DM_3_22	Chytridiomycota	0.292846	At2_22	Polar
At2_DM_3_22	Blastocladiomycota	0	At2_22	Polar
At2_DM_3_22	Basidiomycota	0.320539	At2_22	Polar
At2_DM_3_22	Ascomycota	0.199061	At2_22	Polar
At2_DM_4_22	Zoopagomycota	0.0545477	At2_22	Polar
At2_DM_4_22	UnClassified	0	At2_22	Polar
At2_DM_4_22	Olpidiomycota	0	At2_22	Polar
At2_DM_4_22	Mucoromycota	0.077575	At2_22	Polar
At2_DM_4_22	Microsporidia	0	At2_22	Polar
At2_DM_4_22	Cryptomycota	0	At2_22	Polar
At2_DM_4_22	Chytridiomycota	0.341928	At2_22	Polar
At2_DM_4_22	Blastocladiomycota	0	At2_22	Polar
At2_DM_4_22	Basidiomycota	0.285661	At2_22	Polar
At2_DM_4_22	Ascomycota	0.240288	At2_22	Polar
At2_DM_6_22	Zoopagomycota	0.00715837	At2_22	Polar
At2_DM_6_22	UnClassified	0	At2_22	Polar
At2_DM_6_22	Olpidiomycota	0	At2_22	Polar
At2_DM_6_22	Mucoromycota	0.150403	At2_22	Polar
At2_DM_6_22	Microsporidia	0	At2_22	Polar
At2_DM_6_22	Cryptomycota	0	At2_22	Polar
At2_DM_6_22	Chytridiomycota	0.232328	At2_22	Polar
At2_DM_6_22	Blastocladiomycota	0	At2_22	Polar
At2_DM_6_22	Basidiomycota	0.442009	At2_22	Polar
At2_DM_6_22	Ascomycota	0.168102	At2_22	Polar
At2_DM_7_22	Zoopagomycota	0.0165466	At2_22	Polar
At2_DM_7_22	UnClassified	0	At2_22	Polar
At2_DM_7_22	Olpidiomycota	0	At2_22	Polar
At2_DM_7_22	Mucoromycota	0.109318	At2_22	Polar
At2_DM_7_22	Microsporidia	0	At2_22	Polar
At2_DM_7_22	Cryptomycota	0.000229746	At2_22	Polar
At2_DM_7_22	Chytridiomycota	0.227328	At2_22	Polar
At2_DM_7_22	Blastocladiomycota	0.00450033	At2_22	Polar
At2_DM_7_22	Basidiomycota	0.404991	At2_22	Polar
At2_DM_7_22	Ascomycota	0.237086	At2_22	Polar
At2_DM_9_22	Zoopagomycota	0.0306595	At2_22	Polar
At2_DM_9_22	UnClassified	0	At2_22	Polar
At2_DM_9_22	Olpidiomycota	0	At2_22	Polar
At2_DM_9_22	Mucoromycota	0.0448539	At2_22	Polar
At2_DM_9_22	Microsporidia	0	At2_22	Polar
At2_DM_9_22	Cryptomycota	0	At2_22	Polar
At2_DM_9_22	Chytridiomycota	0.254066	At2_22	Polar
At2_DM_9_22	Blastocladiomycota	0	At2_22	Polar
At2_DM_9_22	Basidiomycota	0.234567	At2_22	Polar
At2_DM_9_22	Ascomycota	0.435854	At2_22	Polar
At2_DM_11_22	Zoopagomycota	0.034392	At2_22	Polar
At2_DM_11_22	UnClassified	0	At2_22	Polar
At2_DM_11_22	Olpidiomycota	0	At2_22	Polar
At2_DM_11_22	Mucoromycota	0.112117	At2_22	Polar
At2_DM_11_22	Microsporidia	0	At2_22	Polar
At2_DM_11_22	Cryptomycota	0	At2_22	Polar
At2_DM_11_22	Chytridiomycota	0.208738	At2_22	Polar
At2_DM_11_22	Blastocladiomycota	0.00194791	At2_22	Polar
At2_DM_11_22	Basidiomycota	0.394359	At2_22	Polar
At2_DM_11_22	Ascomycota	0.248447	At2_22	Polar
At2_DM_12_22	Zoopagomycota	0.00984941	At2_22	Polar
At2_DM_12_22	UnClassified	0	At2_22	Polar
At2_DM_12_22	Olpidiomycota	0	At2_22	Polar
At2_DM_12_22	Mucoromycota	0.128643	At2_22	Polar
At2_DM_12_22	Microsporidia	0	At2_22	Polar
At2_DM_12_22	Cryptomycota	0.00294886	At2_22	Polar
At2_DM_12_22	Chytridiomycota	0.218486	At2_22	Polar
At2_DM_12_22	Blastocladiomycota	0	At2_22	Polar
At2_DM_12_22	Basidiomycota	0.407816	At2_22	Polar
At2_DM_12_22	Ascomycota	0.232256	At2_22	Polar
At2_DM_13_22	Zoopagomycota	0.00370623	At2_22	Polar
At2_DM_13_22	UnClassified	0	At2_22	Polar
At2_DM_13_22	Olpidiomycota	0	At2_22	Polar
At2_DM_13_22	Mucoromycota	0.238942	At2_22	Polar
At2_DM_13_22	Microsporidia	0	At2_22	Polar
At2_DM_13_22	Cryptomycota	0.00335004	At2_22	Polar
At2_DM_13_22	Chytridiomycota	0.174497	At2_22	Polar
At2_DM_13_22	Blastocladiomycota	0	At2_22	Polar
At2_DM_13_22	Basidiomycota	0.259426	At2_22	Polar
At2_DM_13_22	Ascomycota	0.320078	At2_22	Polar
At2_DM_1_3	Zoopagomycota	0	At2_3	Polar
At2_DM_1_3	UnClassified	0	At2_3	Polar
At2_DM_1_3	Olpidiomycota	0	At2_3	Polar
At2_DM_1_3	Mucoromycota	0.0307314	At2_3	Polar
At2_DM_1_3	Microsporidia	0	At2_3	Polar
At2_DM_1_3	Cryptomycota	0	At2_3	Polar
At2_DM_1_3	Chytridiomycota	0.392648	At2_3	Polar
At2_DM_1_3	Blastocladiomycota	0	At2_3	Polar
At2_DM_1_3	Basidiomycota	0.37324	At2_3	Polar
At2_DM_1_3	Ascomycota	0.203381	At2_3	Polar
At2_DM_3_3	Zoopagomycota	0.0258472	At2_3	Polar
At2_DM_3_3	UnClassified	0	At2_3	Polar
At2_DM_3_3	Olpidiomycota	0	At2_3	Polar
At2_DM_3_3	Mucoromycota	0.128437	At2_3	Polar
At2_DM_3_3	Microsporidia	0	At2_3	Polar
At2_DM_3_3	Cryptomycota	0	At2_3	Polar
At2_DM_3_3	Chytridiomycota	0.267118	At2_3	Polar
At2_DM_3_3	Blastocladiomycota	0	At2_3	Polar
At2_DM_3_3	Basidiomycota	0.336006	At2_3	Polar
At2_DM_3_3	Ascomycota	0.242591	At2_3	Polar
At2_DM_4_3	Zoopagomycota	0.03123	At2_3	Polar
At2_DM_4_3	UnClassified	0	At2_3	Polar
At2_DM_4_3	Olpidiomycota	0	At2_3	Polar
At2_DM_4_3	Mucoromycota	0.134262	At2_3	Polar
At2_DM_4_3	Microsporidia	0	At2_3	Polar
At2_DM_4_3	Cryptomycota	0	At2_3	Polar
At2_DM_4_3	Chytridiomycota	0.327666	At2_3	Polar
At2_DM_4_3	Blastocladiomycota	0.000634446	At2_3	Polar
At2_DM_4_3	Basidiomycota	0.231032	At2_3	Polar
At2_DM_4_3	Ascomycota	0.275175	At2_3	Polar
At2_DM_6_3	Zoopagomycota	0	At2_3	Polar
At2_DM_6_3	UnClassified	0	At2_3	Polar
At2_DM_6_3	Olpidiomycota	0	At2_3	Polar
At2_DM_6_3	Mucoromycota	0	At2_3	Polar
At2_DM_6_3	Microsporidia	0	At2_3	Polar
At2_DM_6_3	Cryptomycota	0	At2_3	Polar
At2_DM_6_3	Chytridiomycota	0.505281	At2_3	Polar
At2_DM_6_3	Blastocladiomycota	0	At2_3	Polar
At2_DM_6_3	Basidiomycota	0.494719	At2_3	Polar
At2_DM_6_3	Ascomycota	0	At2_3	Polar
At2_DM_7_3	Zoopagomycota	0.00296646	At2_3	Polar
At2_DM_7_3	UnClassified	0	At2_3	Polar
At2_DM_7_3	Olpidiomycota	0	At2_3	Polar
At2_DM_7_3	Mucoromycota	0.256302	At2_3	Polar
At2_DM_7_3	Microsporidia	0	At2_3	Polar
At2_DM_7_3	Cryptomycota	0	At2_3	Polar
At2_DM_7_3	Chytridiomycota	0.047582	At2_3	Polar
At2_DM_7_3	Blastocladiomycota	0	At2_3	Polar
At2_DM_7_3	Basidiomycota	0.524651	At2_3	Polar
At2_DM_7_3	Ascomycota	0.168499	At2_3	Polar
At2_DM_9_3	Zoopagomycota	0.0178386	At2_3	Polar
At2_DM_9_3	UnClassified	0	At2_3	Polar
At2_DM_9_3	Olpidiomycota	0	At2_3	Polar
At2_DM_9_3	Mucoromycota	0.0500584	At2_3	Polar
At2_DM_9_3	Microsporidia	0	At2_3	Polar
At2_DM_9_3	Cryptomycota	0	At2_3	Polar
At2_DM_9_3	Chytridiomycota	0.404776	At2_3	Polar
At2_DM_9_3	Blastocladiomycota	0	At2_3	Polar
At2_DM_9_3	Basidiomycota	0.258018	At2_3	Polar
At2_DM_9_3	Ascomycota	0.269309	At2_3	Polar
At2_DM_10_3	Zoopagomycota	0.0569047	At2_3	Polar
At2_DM_10_3	UnClassified	0	At2_3	Polar
At2_DM_10_3	Olpidiomycota	0	At2_3	Polar
At2_DM_10_3	Mucoromycota	0.0362711	At2_3	Polar
At2_DM_10_3	Microsporidia	0	At2_3	Polar
At2_DM_10_3	Cryptomycota	0	At2_3	Polar
At2_DM_10_3	Chytridiomycota	0.37652	At2_3	Polar
At2_DM_10_3	Blastocladiomycota	0	At2_3	Polar
At2_DM_10_3	Basidiomycota	0.276116	At2_3	Polar
At2_DM_10_3	Ascomycota	0.254189	At2_3	Polar
At2_DM_11_3	Zoopagomycota	0.00763831	At2_3	Polar
At2_DM_11_3	UnClassified	0	At2_3	Polar
At2_DM_11_3	Olpidiomycota	0	At2_3	Polar
At2_DM_11_3	Mucoromycota	0.0766706	At2_3	Polar
At2_DM_11_3	Microsporidia	0	At2_3	Polar
At2_DM_11_3	Cryptomycota	0	At2_3	Polar
At2_DM_11_3	Chytridiomycota	0.229926	At2_3	Polar
At2_DM_11_3	Blastocladiomycota	0.00481555	At2_3	Polar
At2_DM_11_3	Basidiomycota	0.540175	At2_3	Polar
At2_DM_11_3	Ascomycota	0.140775	At2_3	Polar
At2_DM_12_3	Zoopagomycota	0.0367338	At2_3	Polar
At2_DM_12_3	UnClassified	0	At2_3	Polar
At2_DM_12_3	Olpidiomycota	0	At2_3	Polar
At2_DM_12_3	Mucoromycota	0.104145	At2_3	Polar
At2_DM_12_3	Microsporidia	0	At2_3	Polar
At2_DM_12_3	Cryptomycota	0	At2_3	Polar
At2_DM_12_3	Chytridiomycota	0.288872	At2_3	Polar
At2_DM_12_3	Blastocladiomycota	0	At2_3	Polar
At2_DM_12_3	Basidiomycota	0.269102	At2_3	Polar
At2_DM_12_3	Ascomycota	0.301147	At2_3	Polar
At2_DM_13_3	Zoopagomycota	0.00417821	At2_3	Polar
At2_DM_13_3	UnClassified	0	At2_3	Polar
At2_DM_13_3	Olpidiomycota	0	At2_3	Polar
At2_DM_13_3	Mucoromycota	0.107693	At2_3	Polar
At2_DM_13_3	Microsporidia	0	At2_3	Polar
At2_DM_13_3	Cryptomycota	0.0169752	At2_3	Polar
At2_DM_13_3	Chytridiomycota	0.163016	At2_3	Polar
At2_DM_13_3	Blastocladiomycota	0	At2_3	Polar
At2_DM_13_3	Basidiomycota	0.101341	At2_3	Polar
At2_DM_13_3	Ascomycota	0.606797	At2_3	Polar

## Sheet: Fig. 3F
# stacked barplot
sample	taxonomy	value	group	ocean
At1_DM_3_22	PL	0.0120275	At1_22	Nonpolar
At1_DM_3_22	GT	0.173068	At1_22	Nonpolar
At1_DM_3_22	GH	0.186285	At1_22	Nonpolar
At1_DM_3_22	CE	0.0223319	At1_22	Nonpolar
At1_DM_3_22	CBM	0.544741	At1_22	Nonpolar
At1_DM_3_22	AA	0.0615465	At1_22	Nonpolar
At1_DM_4_22	PL	0.00777498	At1_22	Nonpolar
At1_DM_4_22	GT	0.225519	At1_22	Nonpolar
At1_DM_4_22	GH	0.153747	At1_22	Nonpolar
At1_DM_4_22	CE	0.0135793	At1_22	Nonpolar
At1_DM_4_22	CBM	0.521921	At1_22	Nonpolar
At1_DM_4_22	AA	0.0774596	At1_22	Nonpolar
At1_DM_6_22	PL	0.00381034	At1_22	Nonpolar
At1_DM_6_22	GT	0.257297	At1_22	Nonpolar
At1_DM_6_22	GH	0.184089	At1_22	Nonpolar
At1_DM_6_22	CE	0.014894	At1_22	Nonpolar
At1_DM_6_22	CBM	0.489717	At1_22	Nonpolar
At1_DM_6_22	AA	0.0501922	At1_22	Nonpolar
At1_DM_7_22	PL	0.00177128	At1_22	Nonpolar
At1_DM_7_22	GT	0.2298	At1_22	Nonpolar
At1_DM_7_22	GH	0.205949	At1_22	Nonpolar
At1_DM_7_22	CE	0.0141231	At1_22	Nonpolar
At1_DM_7_22	CBM	0.494846	At1_22	Nonpolar
At1_DM_7_22	AA	0.0535095	At1_22	Nonpolar
At1_DM_9_22	PL	0.000837875	At1_22	Nonpolar
At1_DM_9_22	GT	0.270889	At1_22	Nonpolar
At1_DM_9_22	GH	0.187032	At1_22	Nonpolar
At1_DM_9_22	CE	0.0188429	At1_22	Nonpolar
At1_DM_9_22	CBM	0.484572	At1_22	Nonpolar
At1_DM_9_22	AA	0.0378264	At1_22	Nonpolar
At1_DM_10_22	PL	0.00574041	At1_22	Nonpolar
At1_DM_10_22	GT	0.251134	At1_22	Nonpolar
At1_DM_10_22	GH	0.186343	At1_22	Nonpolar
At1_DM_10_22	CE	0.0106665	At1_22	Nonpolar
At1_DM_10_22	CBM	0.51698	At1_22	Nonpolar
At1_DM_10_22	AA	0.0291366	At1_22	Nonpolar
At1_DM_12_22	PL	0.00356199	At1_22	Nonpolar
At1_DM_12_22	GT	0.306544	At1_22	Nonpolar
At1_DM_12_22	GH	0.179847	At1_22	Nonpolar
At1_DM_12_22	CE	0.0275795	At1_22	Nonpolar
At1_DM_12_22	CBM	0.435099	At1_22	Nonpolar
At1_DM_12_22	AA	0.0473688	At1_22	Nonpolar
At1_DM_14_22	PL	0.006637	At1_22	Nonpolar
At1_DM_14_22	GT	0.272291	At1_22	Nonpolar
At1_DM_14_22	GH	0.192267	At1_22	Nonpolar
At1_DM_14_22	CE	0.021739	At1_22	Nonpolar
At1_DM_14_22	CBM	0.450917	At1_22	Nonpolar
At1_DM_14_22	AA	0.0561496	At1_22	Nonpolar
At1_DM_15_22	PL	0.00119447	At1_22	Nonpolar
At1_DM_15_22	GT	0.259747	At1_22	Nonpolar
At1_DM_15_22	GH	0.204756	At1_22	Nonpolar
At1_DM_15_22	CE	0.0136459	At1_22	Nonpolar
At1_DM_15_22	CBM	0.465142	At1_22	Nonpolar
At1_DM_15_22	AA	0.0555141	At1_22	Nonpolar
At1_DM_16_22	PL	0.00310567	At1_22	Nonpolar
At1_DM_16_22	GT	0.19402	At1_22	Nonpolar
At1_DM_16_22	GH	0.213792	At1_22	Nonpolar
At1_DM_16_22	CE	0.014893	At1_22	Nonpolar
At1_DM_16_22	CBM	0.511154	At1_22	Nonpolar
At1_DM_16_22	AA	0.0630348	At1_22	Nonpolar
At1_DM_18_22	PL	0.00412428	At1_22	Nonpolar
At1_DM_18_22	GT	0.175879	At1_22	Nonpolar
At1_DM_18_22	GH	0.20291	At1_22	Nonpolar
At1_DM_18_22	CE	0.0106666	At1_22	Nonpolar
At1_DM_18_22	CBM	0.514008	At1_22	Nonpolar
At1_DM_18_22	AA	0.0924122	At1_22	Nonpolar
At1_DM_19_22	PL	0.00195472	At1_22	Nonpolar
At1_DM_19_22	GT	0.295607	At1_22	Nonpolar
At1_DM_19_22	GH	0.202195	At1_22	Nonpolar
At1_DM_19_22	CE	0.018777	At1_22	Nonpolar
At1_DM_19_22	CBM	0.421631	At1_22	Nonpolar
At1_DM_19_22	AA	0.0598355	At1_22	Nonpolar
At1_DM_22_22	PL	0.00639887	At1_22	Nonpolar
At1_DM_22_22	GT	0.212595	At1_22	Nonpolar
At1_DM_22_22	GH	0.18377	At1_22	Nonpolar
At1_DM_22_22	CE	0.0117882	At1_22	Nonpolar
At1_DM_22_22	CBM	0.532291	At1_22	Nonpolar
At1_DM_22_22	AA	0.0531569	At1_22	Nonpolar
At1_SR_6_22	PL	0.00832734	At1_22	Nonpolar
At1_SR_6_22	GT	0.237807	At1_22	Nonpolar
At1_SR_6_22	GH	0.214108	At1_22	Nonpolar
At1_SR_6_22	CE	0.0181927	At1_22	Nonpolar
At1_SR_6_22	CBM	0.433436	At1_22	Nonpolar
At1_SR_6_22	AA	0.0881286	At1_22	Nonpolar
At1_SR_9_22	PL	0.000974996	At1_22	Nonpolar
At1_SR_9_22	GT	0.0960682	At1_22	Nonpolar
At1_SR_9_22	GH	0.145303	At1_22	Nonpolar
At1_SR_9_22	CE	0.000257014	At1_22	Nonpolar
At1_SR_9_22	CBM	0.691335	At1_22	Nonpolar
At1_SR_9_22	AA	0.0660618	At1_22	Nonpolar
At1_SR_12_22	PL	0.0036492	At1_22	Nonpolar
At1_SR_12_22	GT	0.276099	At1_22	Nonpolar
At1_SR_12_22	GH	0.171007	At1_22	Nonpolar
At1_SR_12_22	CE	0.0138927	At1_22	Nonpolar
At1_SR_12_22	CBM	0.465272	At1_22	Nonpolar
At1_SR_12_22	AA	0.0700801	At1_22	Nonpolar
At1_SR_24_22	PL	0.00440658	At1_22	Nonpolar
At1_SR_24_22	GT	0.319108	At1_22	Nonpolar
At1_SR_24_22	GH	0.18465	At1_22	Nonpolar
At1_SR_24_22	CE	0.0178572	At1_22	Nonpolar
At1_SR_24_22	CBM	0.450852	At1_22	Nonpolar
At1_SR_24_22	AA	0.023126	At1_22	Nonpolar
At1_DM_3_3	PL	0.0114861	At1_3	Nonpolar
At1_DM_3_3	GT	0.194269	At1_3	Nonpolar
At1_DM_3_3	GH	0.252503	At1_3	Nonpolar
At1_DM_3_3	CE	0.0107129	At1_3	Nonpolar
At1_DM_3_3	CBM	0.438216	At1_3	Nonpolar
At1_DM_3_3	AA	0.0928124	At1_3	Nonpolar
At1_DM_4_3	PL	0	At1_3	Nonpolar
At1_DM_4_3	GT	0.180469	At1_3	Nonpolar
At1_DM_4_3	GH	0.209322	At1_3	Nonpolar
At1_DM_4_3	CE	0.0026658	At1_3	Nonpolar
At1_DM_4_3	CBM	0.539637	At1_3	Nonpolar
At1_DM_4_3	AA	0.0679064	At1_3	Nonpolar
At1_DM_6_3	PL	0.00444077	At1_3	Nonpolar
At1_DM_6_3	GT	0.203852	At1_3	Nonpolar
At1_DM_6_3	GH	0.212987	At1_3	Nonpolar
At1_DM_6_3	CE	0.00593601	At1_3	Nonpolar
At1_DM_6_3	CBM	0.521786	At1_3	Nonpolar
At1_DM_6_3	AA	0.0509981	At1_3	Nonpolar
At1_DM_7_3	PL	0	At1_3	Nonpolar
At1_DM_7_3	GT	0.196515	At1_3	Nonpolar
At1_DM_7_3	GH	0.227656	At1_3	Nonpolar
At1_DM_7_3	CE	0.0231534	At1_3	Nonpolar
At1_DM_7_3	CBM	0.497968	At1_3	Nonpolar
At1_DM_7_3	AA	0.0547067	At1_3	Nonpolar
At1_DM_9_3	PL	0.00510468	At1_3	Nonpolar
At1_DM_9_3	GT	0.182541	At1_3	Nonpolar
At1_DM_9_3	GH	0.194395	At1_3	Nonpolar
At1_DM_9_3	CE	0.0174077	At1_3	Nonpolar
At1_DM_9_3	CBM	0.544068	At1_3	Nonpolar
At1_DM_9_3	AA	0.0564835	At1_3	Nonpolar
At1_DM_10_3	PL	0.000742732	At1_3	Nonpolar
At1_DM_10_3	GT	0.308263	At1_3	Nonpolar
At1_DM_10_3	GH	0.172729	At1_3	Nonpolar
At1_DM_10_3	CE	0.0117206	At1_3	Nonpolar
At1_DM_10_3	CBM	0.450605	At1_3	Nonpolar
At1_DM_10_3	AA	0.0559387	At1_3	Nonpolar
At1_DM_12_3	PL	0.00245315	At1_3	Nonpolar
At1_DM_12_3	GT	0.285738	At1_3	Nonpolar
At1_DM_12_3	GH	0.168958	At1_3	Nonpolar
At1_DM_12_3	CE	0.0246964	At1_3	Nonpolar
At1_DM_12_3	CBM	0.483562	At1_3	Nonpolar
At1_DM_12_3	AA	0.0345922	At1_3	Nonpolar
At1_DM_14_3	PL	0.00305089	At1_3	Nonpolar
At1_DM_14_3	GT	0.240279	At1_3	Nonpolar
At1_DM_14_3	GH	0.196392	At1_3	Nonpolar
At1_DM_14_3	CE	0.0196884	At1_3	Nonpolar
At1_DM_14_3	CBM	0.458946	At1_3	Nonpolar
At1_DM_14_3	AA	0.0816431	At1_3	Nonpolar
At1_DM_15_3	PL	0.00595971	At1_3	Nonpolar
At1_DM_15_3	GT	0.211277	At1_3	Nonpolar
At1_DM_15_3	GH	0.237079	At1_3	Nonpolar
At1_DM_15_3	CE	0.014779	At1_3	Nonpolar
At1_DM_15_3	CBM	0.443332	At1_3	Nonpolar
At1_DM_15_3	AA	0.087573	At1_3	Nonpolar
At1_DM_18_3	PL	0.00886104	At1_3	Nonpolar
At1_DM_18_3	GT	0.236945	At1_3	Nonpolar
At1_DM_18_3	GH	0.244785	At1_3	Nonpolar
At1_DM_18_3	CE	0.00694757	At1_3	Nonpolar
At1_DM_18_3	CBM	0.414893	At1_3	Nonpolar
At1_DM_18_3	AA	0.0875684	At1_3	Nonpolar
At1_DM_19_3	PL	0.00136457	At1_3	Nonpolar
At1_DM_19_3	GT	0.248288	At1_3	Nonpolar
At1_DM_19_3	GH	0.240612	At1_3	Nonpolar
At1_DM_19_3	CE	0.0151733	At1_3	Nonpolar
At1_DM_19_3	CBM	0.43385	At1_3	Nonpolar
At1_DM_19_3	AA	0.0607111	At1_3	Nonpolar
At1_DM_22_3	PL	0.0011182	At1_3	Nonpolar
At1_DM_22_3	GT	0.288946	At1_3	Nonpolar
At1_DM_22_3	GH	0.225454	At1_3	Nonpolar
At1_DM_22_3	CE	0.0126935	At1_3	Nonpolar
At1_DM_22_3	CBM	0.41526	At1_3	Nonpolar
At1_DM_22_3	AA	0.0565275	At1_3	Nonpolar
At1_SR_6_3	PL	0.00217464	At1_3	Nonpolar
At1_SR_6_3	GT	0.192462	At1_3	Nonpolar
At1_SR_6_3	GH	0.211216	At1_3	Nonpolar
At1_SR_6_3	CE	0.0128161	At1_3	Nonpolar
At1_SR_6_3	CBM	0.484485	At1_3	Nonpolar
At1_SR_6_3	AA	0.0968464	At1_3	Nonpolar
At1_SR_9_3	PL	0.00194458	At1_3	Nonpolar
At1_SR_9_3	GT	0.259338	At1_3	Nonpolar
At1_SR_9_3	GH	0.204237	At1_3	Nonpolar
At1_SR_9_3	CE	0.00783673	At1_3	Nonpolar
At1_SR_9_3	CBM	0.486747	At1_3	Nonpolar
At1_SR_9_3	AA	0.0398962	At1_3	Nonpolar
At1_SR_24_3	PL	0.0153199	At1_3	Nonpolar
At1_SR_24_3	GT	0.282106	At1_3	Nonpolar
At1_SR_24_3	GH	0.171854	At1_3	Nonpolar
At1_SR_24_3	CE	0.0200928	At1_3	Nonpolar
At1_SR_24_3	CBM	0.46664	At1_3	Nonpolar
At1_SR_24_3	AA	0.0439865	At1_3	Nonpolar
At2_DM_2_22	PL	0.00891454	At2_22	Polar
At2_DM_2_22	GT	0.523924	At2_22	Polar
At2_DM_2_22	GH	0.128715	At2_22	Polar
At2_DM_2_22	CE	0.024133	At2_22	Polar
At2_DM_2_22	CBM	0.269376	At2_22	Polar
At2_DM_2_22	AA	0.0449363	At2_22	Polar
At2_DM_3_22	PL	0.00221937	At2_22	Polar
At2_DM_3_22	GT	0.610297	At2_22	Polar
At2_DM_3_22	GH	0.152606	At2_22	Polar
At2_DM_3_22	CE	0.0148384	At2_22	Polar
At2_DM_3_22	CBM	0.182661	At2_22	Polar
At2_DM_3_22	AA	0.0373788	At2_22	Polar
At2_DM_4_22	PL	0	At2_22	Polar
At2_DM_4_22	GT	0.533163	At2_22	Polar
At2_DM_4_22	GH	0.200145	At2_22	Polar
At2_DM_4_22	CE	0.0211039	At2_22	Polar
At2_DM_4_22	CBM	0.203678	At2_22	Polar
At2_DM_4_22	AA	0.04191	At2_22	Polar
At2_DM_6_22	PL	0.00289808	At2_22	Polar
At2_DM_6_22	GT	0.309991	At2_22	Polar
At2_DM_6_22	GH	0.157649	At2_22	Polar
At2_DM_6_22	CE	0.0128688	At2_22	Polar
At2_DM_6_22	CBM	0.498434	At2_22	Polar
At2_DM_6_22	AA	0.018159	At2_22	Polar
At2_DM_7_22	PL	0.00420169	At2_22	Polar
At2_DM_7_22	GT	0.371905	At2_22	Polar
At2_DM_7_22	GH	0.19513	At2_22	Polar
At2_DM_7_22	CE	0.0200351	At2_22	Polar
At2_DM_7_22	CBM	0.366014	At2_22	Polar
At2_DM_7_22	AA	0.0427153	At2_22	Polar
At2_DM_9_22	PL	0.00640089	At2_22	Polar
At2_DM_9_22	GT	0.451247	At2_22	Polar
At2_DM_9_22	GH	0.124537	At2_22	Polar
At2_DM_9_22	CE	0.024334	At2_22	Polar
At2_DM_9_22	CBM	0.177996	At2_22	Polar
At2_DM_9_22	AA	0.215485	At2_22	Polar
At2_DM_11_22	PL	0	At2_22	Polar
At2_DM_11_22	GT	0.434451	At2_22	Polar
At2_DM_11_22	GH	0.313282	At2_22	Polar
At2_DM_11_22	CE	0.0202167	At2_22	Polar
At2_DM_11_22	CBM	0.224183	At2_22	Polar
At2_DM_11_22	AA	0.00786746	At2_22	Polar
At2_DM_12_22	PL	0	At2_22	Polar
At2_DM_12_22	GT	0.379197	At2_22	Polar
At2_DM_12_22	GH	0.221887	At2_22	Polar
At2_DM_12_22	CE	0.0209791	At2_22	Polar
At2_DM_12_22	CBM	0.357224	At2_22	Polar
At2_DM_12_22	AA	0.0207127	At2_22	Polar
At2_DM_13_22	PL	0.0101855	At2_22	Polar
At2_DM_13_22	GT	0.331626	At2_22	Polar
At2_DM_13_22	GH	0.0891516	At2_22	Polar
At2_DM_13_22	CE	0.0113984	At2_22	Polar
At2_DM_13_22	CBM	0.522417	At2_22	Polar
At2_DM_13_22	AA	0.035221	At2_22	Polar
At2_DM_1_3	PL	0.00847908	At2_3	Polar
At2_DM_1_3	GT	0.480233	At2_3	Polar
At2_DM_1_3	GH	0.146938	At2_3	Polar
At2_DM_1_3	CE	0.038368	At2_3	Polar
At2_DM_1_3	CBM	0.302663	At2_3	Polar
At2_DM_1_3	AA	0.023319	At2_3	Polar
At2_DM_3_3	PL	0.000430716	At2_3	Polar
At2_DM_3_3	GT	0.549146	At2_3	Polar
At2_DM_3_3	GH	0.209554	At2_3	Polar
At2_DM_3_3	CE	0.0239722	At2_3	Polar
At2_DM_3_3	CBM	0.18009	At2_3	Polar
At2_DM_3_3	AA	0.0368074	At2_3	Polar
At2_DM_4_3	PL	0.00209429	At2_3	Polar
At2_DM_4_3	GT	0.533512	At2_3	Polar
At2_DM_4_3	GH	0.250694	At2_3	Polar
At2_DM_4_3	CE	0.0182103	At2_3	Polar
At2_DM_4_3	CBM	0.166257	At2_3	Polar
At2_DM_4_3	AA	0.029233	At2_3	Polar
At2_DM_6_3	PL	0	At2_3	Polar
At2_DM_6_3	GT	0.0665655	At2_3	Polar
At2_DM_6_3	GH	0	At2_3	Polar
At2_DM_6_3	CE	0	At2_3	Polar
At2_DM_6_3	CBM	0.933435	At2_3	Polar
At2_DM_6_3	AA	0	At2_3	Polar
At2_DM_7_3	PL	0	At2_3	Polar
At2_DM_7_3	GT	0.171532	At2_3	Polar
At2_DM_7_3	GH	0.150482	At2_3	Polar
At2_DM_7_3	CE	0	At2_3	Polar
At2_DM_7_3	CBM	0.677036	At2_3	Polar
At2_DM_7_3	AA	0.000949975	At2_3	Polar
At2_DM_9_3	PL	0	At2_3	Polar
At2_DM_9_3	GT	0.531475	At2_3	Polar
At2_DM_9_3	GH	0.129105	At2_3	Polar
At2_DM_9_3	CE	0.0401872	At2_3	Polar
At2_DM_9_3	CBM	0.17492	At2_3	Polar
At2_DM_9_3	AA	0.124313	At2_3	Polar
At2_DM_10_3	PL	0.0524525	At2_3	Polar
At2_DM_10_3	GT	0.494201	At2_3	Polar
At2_DM_10_3	GH	0.138714	At2_3	Polar
At2_DM_10_3	CE	0.112383	At2_3	Polar
At2_DM_10_3	CBM	0.161322	At2_3	Polar
At2_DM_10_3	AA	0.0409288	At2_3	Polar
At2_DM_11_3	PL	0	At2_3	Polar
At2_DM_11_3	GT	0.382639	At2_3	Polar
At2_DM_11_3	GH	0.353115	At2_3	Polar
At2_DM_11_3	CE	0.0108143	At2_3	Polar
At2_DM_11_3	CBM	0.236539	At2_3	Polar
At2_DM_11_3	AA	0.0168929	At2_3	Polar
At2_DM_12_3	PL	0.00374267	At2_3	Polar
At2_DM_12_3	GT	0.459392	At2_3	Polar
At2_DM_12_3	GH	0.141459	At2_3	Polar
At2_DM_12_3	CE	0.051374	At2_3	Polar
At2_DM_12_3	CBM	0.249734	At2_3	Polar
At2_DM_12_3	AA	0.094298	At2_3	Polar
At2_DM_13_3	PL	0	At2_3	Polar
At2_DM_13_3	GT	0.262454	At2_3	Polar
At2_DM_13_3	GH	0.0378687	At2_3	Polar
At2_DM_13_3	CE	0.00505331	At2_3	Polar
At2_DM_13_3	CBM	0.318339	At2_3	Polar
At2_DM_13_3	AA	0.376285	At2_3	Polar

## Sheet: Fig. 3G
# stacked barplot
sample	taxonomy	value	group	ocean
At1_DM_3_22	Zoopagomycota	0.0213976	At1_22	Nonpolar
At1_DM_3_22	UnClassified	0	At1_22	Nonpolar
At1_DM_3_22	Olpidiomycota	0	At1_22	Nonpolar
At1_DM_3_22	Mucoromycota	0.269926	At1_22	Nonpolar
At1_DM_3_22	Microsporidia	0	At1_22	Nonpolar
At1_DM_3_22	Cryptomycota	0	At1_22	Nonpolar
At1_DM_3_22	Chytridiomycota	0.026299	At1_22	Nonpolar
At1_DM_3_22	Blastocladiomycota	0	At1_22	Nonpolar
At1_DM_3_22	Basidiomycota	0.543558	At1_22	Nonpolar
At1_DM_3_22	Ascomycota	0.138819	At1_22	Nonpolar
At1_DM_4_22	Zoopagomycota	0.03164	At1_22	Nonpolar
At1_DM_4_22	UnClassified	0	At1_22	Nonpolar
At1_DM_4_22	Olpidiomycota	0	At1_22	Nonpolar
At1_DM_4_22	Mucoromycota	0.350105	At1_22	Nonpolar
At1_DM_4_22	Microsporidia	0	At1_22	Nonpolar
At1_DM_4_22	Cryptomycota	0	At1_22	Nonpolar
At1_DM_4_22	Chytridiomycota	0.0224512	At1_22	Nonpolar
At1_DM_4_22	Blastocladiomycota	0	At1_22	Nonpolar
At1_DM_4_22	Basidiomycota	0.309782	At1_22	Nonpolar
At1_DM_4_22	Ascomycota	0.286022	At1_22	Nonpolar
At1_DM_6_22	Zoopagomycota	0.032066	At1_22	Nonpolar
At1_DM_6_22	UnClassified	0	At1_22	Nonpolar
At1_DM_6_22	Olpidiomycota	0	At1_22	Nonpolar
At1_DM_6_22	Mucoromycota	0.218044	At1_22	Nonpolar
At1_DM_6_22	Microsporidia	0	At1_22	Nonpolar
At1_DM_6_22	Cryptomycota	0	At1_22	Nonpolar
At1_DM_6_22	Chytridiomycota	0.0654103	At1_22	Nonpolar
At1_DM_6_22	Blastocladiomycota	0	At1_22	Nonpolar
At1_DM_6_22	Basidiomycota	0.479436	At1_22	Nonpolar
At1_DM_6_22	Ascomycota	0.205044	At1_22	Nonpolar
At1_DM_7_22	Zoopagomycota	0.0225636	At1_22	Nonpolar
At1_DM_7_22	UnClassified	0	At1_22	Nonpolar
At1_DM_7_22	Olpidiomycota	0	At1_22	Nonpolar
At1_DM_7_22	Mucoromycota	0.128403	At1_22	Nonpolar
At1_DM_7_22	Microsporidia	0	At1_22	Nonpolar
At1_DM_7_22	Cryptomycota	0	At1_22	Nonpolar
At1_DM_7_22	Chytridiomycota	0.383436	At1_22	Nonpolar
At1_DM_7_22	Blastocladiomycota	0	At1_22	Nonpolar
At1_DM_7_22	Basidiomycota	0.395728	At1_22	Nonpolar
At1_DM_7_22	Ascomycota	0.0698688	At1_22	Nonpolar
At1_DM_9_22	Zoopagomycota	0.0152549	At1_22	Nonpolar
At1_DM_9_22	UnClassified	0	At1_22	Nonpolar
At1_DM_9_22	Olpidiomycota	0	At1_22	Nonpolar
At1_DM_9_22	Mucoromycota	0.270221	At1_22	Nonpolar
At1_DM_9_22	Microsporidia	0	At1_22	Nonpolar
At1_DM_9_22	Cryptomycota	0	At1_22	Nonpolar
At1_DM_9_22	Chytridiomycota	0.0894689	At1_22	Nonpolar
At1_DM_9_22	Blastocladiomycota	0	At1_22	Nonpolar
At1_DM_9_22	Basidiomycota	0.42075	At1_22	Nonpolar
At1_DM_9_22	Ascomycota	0.204305	At1_22	Nonpolar
At1_DM_10_22	Zoopagomycota	0.0456722	At1_22	Nonpolar
At1_DM_10_22	UnClassified	0	At1_22	Nonpolar
At1_DM_10_22	Olpidiomycota	0	At1_22	Nonpolar
At1_DM_10_22	Mucoromycota	0.298031	At1_22	Nonpolar
At1_DM_10_22	Microsporidia	0	At1_22	Nonpolar
At1_DM_10_22	Cryptomycota	0	At1_22	Nonpolar
At1_DM_10_22	Chytridiomycota	0.0903145	At1_22	Nonpolar
At1_DM_10_22	Blastocladiomycota	0	At1_22	Nonpolar
At1_DM_10_22	Basidiomycota	0.457774	At1_22	Nonpolar
At1_DM_10_22	Ascomycota	0.108209	At1_22	Nonpolar
At1_DM_12_22	Zoopagomycota	0.146767	At1_22	Nonpolar
At1_DM_12_22	UnClassified	0	At1_22	Nonpolar
At1_DM_12_22	Olpidiomycota	0	At1_22	Nonpolar
At1_DM_12_22	Mucoromycota	0.145527	At1_22	Nonpolar
At1_DM_12_22	Microsporidia	0	At1_22	Nonpolar
At1_DM_12_22	Cryptomycota	0	At1_22	Nonpolar
At1_DM_12_22	Chytridiomycota	0.04717	At1_22	Nonpolar
At1_DM_12_22	Blastocladiomycota	0	At1_22	Nonpolar
At1_DM_12_22	Basidiomycota	0.277147	At1_22	Nonpolar
At1_DM_12_22	Ascomycota	0.38339	At1_22	Nonpolar
At1_DM_14_22	Zoopagomycota	0.0497233	At1_22	Nonpolar
At1_DM_14_22	UnClassified	0	At1_22	Nonpolar
At1_DM_14_22	Olpidiomycota	0	At1_22	Nonpolar
At1_DM_14_22	Mucoromycota	0.196899	At1_22	Nonpolar
At1_DM_14_22	Microsporidia	0	At1_22	Nonpolar
At1_DM_14_22	Cryptomycota	0	At1_22	Nonpolar
At1_DM_14_22	Chytridiomycota	0.060841	At1_22	Nonpolar
At1_DM_14_22	Blastocladiomycota	0	At1_22	Nonpolar
At1_DM_14_22	Basidiomycota	0.413751	At1_22	Nonpolar
At1_DM_14_22	Ascomycota	0.278786	At1_22	Nonpolar
At1_DM_15_22	Zoopagomycota	0.0351553	At1_22	Nonpolar
At1_DM_15_22	UnClassified	0	At1_22	Nonpolar
At1_DM_15_22	Olpidiomycota	0	At1_22	Nonpolar
At1_DM_15_22	Mucoromycota	0.302545	At1_22	Nonpolar
At1_DM_15_22	Microsporidia	0	At1_22	Nonpolar
At1_DM_15_22	Cryptomycota	0	At1_22	Nonpolar
At1_DM_15_22	Chytridiomycota	0.0286481	At1_22	Nonpolar
At1_DM_15_22	Blastocladiomycota	0	At1_22	Nonpolar
At1_DM_15_22	Basidiomycota	0.467171	At1_22	Nonpolar
At1_DM_15_22	Ascomycota	0.16648	At1_22	Nonpolar
At1_DM_16_22	Zoopagomycota	0.00589009	At1_22	Nonpolar
At1_DM_16_22	UnClassified	0	At1_22	Nonpolar
At1_DM_16_22	Olpidiomycota	0	At1_22	Nonpolar
At1_DM_16_22	Mucoromycota	0.471199	At1_22	Nonpolar
At1_DM_16_22	Microsporidia	0	At1_22	Nonpolar
At1_DM_16_22	Cryptomycota	0	At1_22	Nonpolar
At1_DM_16_22	Chytridiomycota	0.0586448	At1_22	Nonpolar
At1_DM_16_22	Blastocladiomycota	0	At1_22	Nonpolar
At1_DM_16_22	Basidiomycota	0.226475	At1_22	Nonpolar
At1_DM_16_22	Ascomycota	0.237792	At1_22	Nonpolar
At1_DM_18_22	Zoopagomycota	0.00338434	At1_22	Nonpolar
At1_DM_18_22	UnClassified	0	At1_22	Nonpolar
At1_DM_18_22	Olpidiomycota	0	At1_22	Nonpolar
At1_DM_18_22	Mucoromycota	0.285015	At1_22	Nonpolar
At1_DM_18_22	Microsporidia	0	At1_22	Nonpolar
At1_DM_18_22	Cryptomycota	0	At1_22	Nonpolar
At1_DM_18_22	Chytridiomycota	0.0755077	At1_22	Nonpolar
At1_DM_18_22	Blastocladiomycota	0	At1_22	Nonpolar
At1_DM_18_22	Basidiomycota	0.472514	At1_22	Nonpolar
At1_DM_18_22	Ascomycota	0.163578	At1_22	Nonpolar
At1_DM_19_22	Zoopagomycota	0.0179114	At1_22	Nonpolar
At1_DM_19_22	UnClassified	0	At1_22	Nonpolar
At1_DM_19_22	Olpidiomycota	0	At1_22	Nonpolar
At1_DM_19_22	Mucoromycota	0.212208	At1_22	Nonpolar
At1_DM_19_22	Microsporidia	0	At1_22	Nonpolar
At1_DM_19_22	Cryptomycota	0	At1_22	Nonpolar
At1_DM_19_22	Chytridiomycota	0.145732	At1_22	Nonpolar
At1_DM_19_22	Blastocladiomycota	0	At1_22	Nonpolar
At1_DM_19_22	Basidiomycota	0.291499	At1_22	Nonpolar
At1_DM_19_22	Ascomycota	0.33265	At1_22	Nonpolar
At1_DM_22_22	Zoopagomycota	0.00129532	At1_22	Nonpolar
At1_DM_22_22	UnClassified	0	At1_22	Nonpolar
At1_DM_22_22	Olpidiomycota	0	At1_22	Nonpolar
At1_DM_22_22	Mucoromycota	0.183692	At1_22	Nonpolar
At1_DM_22_22	Microsporidia	0	At1_22	Nonpolar
At1_DM_22_22	Cryptomycota	0	At1_22	Nonpolar
At1_DM_22_22	Chytridiomycota	0.0151796	At1_22	Nonpolar
At1_DM_22_22	Blastocladiomycota	0	At1_22	Nonpolar
At1_DM_22_22	Basidiomycota	0.478165	At1_22	Nonpolar
At1_DM_22_22	Ascomycota	0.321668	At1_22	Nonpolar
At1_SR_6_22	Zoopagomycota	0	At1_22	Nonpolar
At1_SR_6_22	UnClassified	0	At1_22	Nonpolar
At1_SR_6_22	Olpidiomycota	0	At1_22	Nonpolar
At1_SR_6_22	Mucoromycota	0.256724	At1_22	Nonpolar
At1_SR_6_22	Microsporidia	0	At1_22	Nonpolar
At1_SR_6_22	Cryptomycota	0	At1_22	Nonpolar
At1_SR_6_22	Chytridiomycota	0.0508162	At1_22	Nonpolar
At1_SR_6_22	Blastocladiomycota	0	At1_22	Nonpolar
At1_SR_6_22	Basidiomycota	0.514665	At1_22	Nonpolar
At1_SR_6_22	Ascomycota	0.177795	At1_22	Nonpolar
At1_SR_9_22	Zoopagomycota	0.00443854	At1_22	Nonpolar
At1_SR_9_22	UnClassified	0	At1_22	Nonpolar
At1_SR_9_22	Olpidiomycota	0	At1_22	Nonpolar
At1_SR_9_22	Mucoromycota	0.496245	At1_22	Nonpolar
At1_SR_9_22	Microsporidia	0	At1_22	Nonpolar
At1_SR_9_22	Cryptomycota	0	At1_22	Nonpolar
At1_SR_9_22	Chytridiomycota	0.0609087	At1_22	Nonpolar
At1_SR_9_22	Blastocladiomycota	0	At1_22	Nonpolar
At1_SR_9_22	Basidiomycota	0.309531	At1_22	Nonpolar
At1_SR_9_22	Ascomycota	0.128877	At1_22	Nonpolar
At1_SR_10_22	Zoopagomycota	0	At1_22	Nonpolar
At1_SR_10_22	UnClassified	0	At1_22	Nonpolar
At1_SR_10_22	Olpidiomycota	0	At1_22	Nonpolar
At1_SR_10_22	Mucoromycota	0	At1_22	Nonpolar
At1_SR_10_22	Microsporidia	0	At1_22	Nonpolar
At1_SR_10_22	Cryptomycota	0	At1_22	Nonpolar
At1_SR_10_22	Chytridiomycota	0	At1_22	Nonpolar
At1_SR_10_22	Blastocladiomycota	0	At1_22	Nonpolar
At1_SR_10_22	Basidiomycota	0.564069	At1_22	Nonpolar
At1_SR_10_22	Ascomycota	0.435931	At1_22	Nonpolar
At1_SR_12_22	Zoopagomycota	0.0271083	At1_22	Nonpolar
At1_SR_12_22	UnClassified	0	At1_22	Nonpolar
At1_SR_12_22	Olpidiomycota	0	At1_22	Nonpolar
At1_SR_12_22	Mucoromycota	0.28865	At1_22	Nonpolar
At1_SR_12_22	Microsporidia	0	At1_22	Nonpolar
At1_SR_12_22	Cryptomycota	0	At1_22	Nonpolar
At1_SR_12_22	Chytridiomycota	0.0572423	At1_22	Nonpolar
At1_SR_12_22	Blastocladiomycota	0	At1_22	Nonpolar
At1_SR_12_22	Basidiomycota	0.426609	At1_22	Nonpolar
At1_SR_12_22	Ascomycota	0.200391	At1_22	Nonpolar
At1_SR_24_22	Zoopagomycota	0	At1_22	Nonpolar
At1_SR_24_22	UnClassified	0	At1_22	Nonpolar
At1_SR_24_22	Olpidiomycota	0	At1_22	Nonpolar
At1_SR_24_22	Mucoromycota	0.0122287	At1_22	Nonpolar
At1_SR_24_22	Microsporidia	0	At1_22	Nonpolar
At1_SR_24_22	Cryptomycota	0	At1_22	Nonpolar
At1_SR_24_22	Chytridiomycota	0.612794	At1_22	Nonpolar
At1_SR_24_22	Blastocladiomycota	0	At1_22	Nonpolar
At1_SR_24_22	Basidiomycota	0.366364	At1_22	Nonpolar
At1_SR_24_22	Ascomycota	0.0086137	At1_22	Nonpolar
At1_DM_3_3	Zoopagomycota	0.252572	At1_3	Nonpolar
At1_DM_3_3	UnClassified	0	At1_3	Nonpolar
At1_DM_3_3	Olpidiomycota	0.0001	At1_3	Nonpolar
At1_DM_3_3	Mucoromycota	0.228902	At1_3	Nonpolar
At1_DM_3_3	Microsporidia	0.0001	At1_3	Nonpolar
At1_DM_3_3	Cryptomycota	0.0001	At1_3	Nonpolar
At1_DM_3_3	Chytridiomycota	0.00988067	At1_3	Nonpolar
At1_DM_3_3	Blastocladiomycota	0.0001	At1_3	Nonpolar
At1_DM_3_3	Basidiomycota	0.437209	At1_3	Nonpolar
At1_DM_3_3	Ascomycota	0.0710355	At1_3	Nonpolar
At1_DM_4_3	Zoopagomycota	0.140767	At1_3	Nonpolar
At1_DM_4_3	UnClassified	0	At1_3	Nonpolar
At1_DM_4_3	Olpidiomycota	0	At1_3	Nonpolar
At1_DM_4_3	Mucoromycota	0.0437461	At1_3	Nonpolar
At1_DM_4_3	Microsporidia	0	At1_3	Nonpolar
At1_DM_4_3	Cryptomycota	0	At1_3	Nonpolar
At1_DM_4_3	Chytridiomycota	0.0589692	At1_3	Nonpolar
At1_DM_4_3	Blastocladiomycota	0	At1_3	Nonpolar
At1_DM_4_3	Basidiomycota	0.450345	At1_3	Nonpolar
At1_DM_4_3	Ascomycota	0.306172	At1_3	Nonpolar
At1_DM_6_3	Zoopagomycota	0.130381	At1_3	Nonpolar
At1_DM_6_3	UnClassified	0	At1_3	Nonpolar
At1_DM_6_3	Olpidiomycota	0	At1_3	Nonpolar
At1_DM_6_3	Mucoromycota	0.245633	At1_3	Nonpolar
At1_DM_6_3	Microsporidia	0	At1_3	Nonpolar
At1_DM_6_3	Cryptomycota	0	At1_3	Nonpolar
At1_DM_6_3	Chytridiomycota	0.0300287	At1_3	Nonpolar
At1_DM_6_3	Blastocladiomycota	0	At1_3	Nonpolar
At1_DM_6_3	Basidiomycota	0.423285	At1_3	Nonpolar
At1_DM_6_3	Ascomycota	0.170672	At1_3	Nonpolar
At1_DM_7_3	Zoopagomycota	0.149005	At1_3	Nonpolar
At1_DM_7_3	UnClassified	0	At1_3	Nonpolar
At1_DM_7_3	Olpidiomycota	0	At1_3	Nonpolar
At1_DM_7_3	Mucoromycota	0.127712	At1_3	Nonpolar
At1_DM_7_3	Microsporidia	0	At1_3	Nonpolar
At1_DM_7_3	Cryptomycota	0	At1_3	Nonpolar
At1_DM_7_3	Chytridiomycota	0.0642496	At1_3	Nonpolar
At1_DM_7_3	Blastocladiomycota	0	At1_3	Nonpolar
At1_DM_7_3	Basidiomycota	0.587533	At1_3	Nonpolar
At1_DM_7_3	Ascomycota	0.0715003	At1_3	Nonpolar
At1_DM_9_3	Zoopagomycota	0.142261	At1_3	Nonpolar
At1_DM_9_3	UnClassified	0	At1_3	Nonpolar
At1_DM_9_3	Olpidiomycota	0	At1_3	Nonpolar
At1_DM_9_3	Mucoromycota	0.129474	At1_3	Nonpolar
At1_DM_9_3	Microsporidia	0	At1_3	Nonpolar
At1_DM_9_3	Cryptomycota	0	At1_3	Nonpolar
At1_DM_9_3	Chytridiomycota	0.0346141	At1_3	Nonpolar
At1_DM_9_3	Blastocladiomycota	0	At1_3	Nonpolar
At1_DM_9_3	Basidiomycota	0.563427	At1_3	Nonpolar
At1_DM_9_3	Ascomycota	0.130223	At1_3	Nonpolar
At1_DM_10_3	Zoopagomycota	0.155669	At1_3	Nonpolar
At1_DM_10_3	UnClassified	0	At1_3	Nonpolar
At1_DM_10_3	Olpidiomycota	0	At1_3	Nonpolar
At1_DM_10_3	Mucoromycota	0.117027	At1_3	Nonpolar
At1_DM_10_3	Microsporidia	0	At1_3	Nonpolar
At1_DM_10_3	Cryptomycota	0	At1_3	Nonpolar
At1_DM_10_3	Chytridiomycota	0.119186	At1_3	Nonpolar
At1_DM_10_3	Blastocladiomycota	0	At1_3	Nonpolar
At1_DM_10_3	Basidiomycota	0.518362	At1_3	Nonpolar
At1_DM_10_3	Ascomycota	0.0897568	At1_3	Nonpolar
At1_DM_12_3	Zoopagomycota	0.0478004	At1_3	Nonpolar
At1_DM_12_3	UnClassified	0	At1_3	Nonpolar
At1_DM_12_3	Olpidiomycota	0	At1_3	Nonpolar
At1_DM_12_3	Mucoromycota	0.244161	At1_3	Nonpolar
At1_DM_12_3	Microsporidia	0	At1_3	Nonpolar
At1_DM_12_3	Cryptomycota	0	At1_3	Nonpolar
At1_DM_12_3	Chytridiomycota	0.0737869	At1_3	Nonpolar
At1_DM_12_3	Blastocladiomycota	0	At1_3	Nonpolar
At1_DM_12_3	Basidiomycota	0.264783	At1_3	Nonpolar
At1_DM_12_3	Ascomycota	0.369469	At1_3	Nonpolar
At1_DM_14_3	Zoopagomycota	0.172576	At1_3	Nonpolar
At1_DM_14_3	UnClassified	0	At1_3	Nonpolar
At1_DM_14_3	Olpidiomycota	0	At1_3	Nonpolar
At1_DM_14_3	Mucoromycota	0.130636	At1_3	Nonpolar
At1_DM_14_3	Microsporidia	0	At1_3	Nonpolar
At1_DM_14_3	Cryptomycota	0	At1_3	Nonpolar
At1_DM_14_3	Chytridiomycota	0.0479269	At1_3	Nonpolar
At1_DM_14_3	Blastocladiomycota	0	At1_3	Nonpolar
At1_DM_14_3	Basidiomycota	0.431236	At1_3	Nonpolar
At1_DM_14_3	Ascomycota	0.217625	At1_3	Nonpolar
At1_DM_15_3	Zoopagomycota	0.225105	At1_3	Nonpolar
At1_DM_15_3	UnClassified	0	At1_3	Nonpolar
At1_DM_15_3	Olpidiomycota	0	At1_3	Nonpolar
At1_DM_15_3	Mucoromycota	0.222577	At1_3	Nonpolar
At1_DM_15_3	Microsporidia	0	At1_3	Nonpolar
At1_DM_15_3	Cryptomycota	0	At1_3	Nonpolar
At1_DM_15_3	Chytridiomycota	0.0220231	At1_3	Nonpolar
At1_DM_15_3	Blastocladiomycota	0	At1_3	Nonpolar
At1_DM_15_3	Basidiomycota	0.406471	At1_3	Nonpolar
At1_DM_15_3	Ascomycota	0.123825	At1_3	Nonpolar
At1_DM_16_3	Zoopagomycota	0	At1_3	Nonpolar
At1_DM_16_3	UnClassified	0	At1_3	Nonpolar
At1_DM_16_3	Olpidiomycota	0	At1_3	Nonpolar
At1_DM_16_3	Mucoromycota	0	At1_3	Nonpolar
At1_DM_16_3	Microsporidia	0	At1_3	Nonpolar
At1_DM_16_3	Cryptomycota	0	At1_3	Nonpolar
At1_DM_16_3	Chytridiomycota	0	At1_3	Nonpolar
At1_DM_16_3	Blastocladiomycota	0	At1_3	Nonpolar
At1_DM_16_3	Basidiomycota	1	At1_3	Nonpolar
At1_DM_16_3	Ascomycota	0	At1_3	Nonpolar
At1_DM_18_3	Zoopagomycota	0.0801005	At1_3	Nonpolar
At1_DM_18_3	UnClassified	0	At1_3	Nonpolar
At1_DM_18_3	Olpidiomycota	0	At1_3	Nonpolar
At1_DM_18_3	Mucoromycota	0.243288	At1_3	Nonpolar
At1_DM_18_3	Microsporidia	0	At1_3	Nonpolar
At1_DM_18_3	Cryptomycota	0	At1_3	Nonpolar
At1_DM_18_3	Chytridiomycota	0.0571203	At1_3	Nonpolar
At1_DM_18_3	Blastocladiomycota	0	At1_3	Nonpolar
At1_DM_18_3	Basidiomycota	0.393864	At1_3	Nonpolar
At1_DM_18_3	Ascomycota	0.225628	At1_3	Nonpolar
At1_DM_19_3	Zoopagomycota	0.0342033	At1_3	Nonpolar
At1_DM_19_3	UnClassified	0	At1_3	Nonpolar
At1_DM_19_3	Olpidiomycota	0	At1_3	Nonpolar
At1_DM_19_3	Mucoromycota	0.187383	At1_3	Nonpolar
At1_DM_19_3	Microsporidia	0	At1_3	Nonpolar
At1_DM_19_3	Cryptomycota	0	At1_3	Nonpolar
At1_DM_19_3	Chytridiomycota	0.0818353	At1_3	Nonpolar
At1_DM_19_3	Blastocladiomycota	0	At1_3	Nonpolar
At1_DM_19_3	Basidiomycota	0.5549	At1_3	Nonpolar
At1_DM_19_3	Ascomycota	0.141678	At1_3	Nonpolar
At1_DM_22_3	Zoopagomycota	0.00521491	At1_3	Nonpolar
At1_DM_22_3	UnClassified	0	At1_3	Nonpolar
At1_DM_22_3	Olpidiomycota	0	At1_3	Nonpolar
At1_DM_22_3	Mucoromycota	0.0987592	At1_3	Nonpolar
At1_DM_22_3	Microsporidia	0	At1_3	Nonpolar
At1_DM_22_3	Cryptomycota	0	At1_3	Nonpolar
At1_DM_22_3	Chytridiomycota	0.167555	At1_3	Nonpolar
At1_DM_22_3	Blastocladiomycota	0	At1_3	Nonpolar
At1_DM_22_3	Basidiomycota	0.324402	At1_3	Nonpolar
At1_DM_22_3	Ascomycota	0.404069	At1_3	Nonpolar
At1_SR_6_3	Zoopagomycota	0.377295	At1_3	Nonpolar
At1_SR_6_3	UnClassified	0	At1_3	Nonpolar
At1_SR_6_3	Olpidiomycota	0	At1_3	Nonpolar
At1_SR_6_3	Mucoromycota	0.187921	At1_3	Nonpolar
At1_SR_6_3	Microsporidia	0	At1_3	Nonpolar
At1_SR_6_3	Cryptomycota	0	At1_3	Nonpolar
At1_SR_6_3	Chytridiomycota	0.0297369	At1_3	Nonpolar
At1_SR_6_3	Blastocladiomycota	0	At1_3	Nonpolar
At1_SR_6_3	Basidiomycota	0.324316	At1_3	Nonpolar
At1_SR_6_3	Ascomycota	0.0807307	At1_3	Nonpolar
At1_SR_9_3	Zoopagomycota	0.00622818	At1_3	Nonpolar
At1_SR_9_3	UnClassified	0	At1_3	Nonpolar
At1_SR_9_3	Olpidiomycota	0	At1_3	Nonpolar
At1_SR_9_3	Mucoromycota	0.211561	At1_3	Nonpolar
At1_SR_9_3	Microsporidia	0	At1_3	Nonpolar
At1_SR_9_3	Cryptomycota	0	At1_3	Nonpolar
At1_SR_9_3	Chytridiomycota	0.0617822	At1_3	Nonpolar
At1_SR_9_3	Blastocladiomycota	0	At1_3	Nonpolar
At1_SR_9_3	Basidiomycota	0.576226	At1_3	Nonpolar
At1_SR_9_3	Ascomycota	0.144203	At1_3	Nonpolar
At1_SR_24_3	Zoopagomycota	0	At1_3	Nonpolar
At1_SR_24_3	UnClassified	0	At1_3	Nonpolar
At1_SR_24_3	Olpidiomycota	0	At1_3	Nonpolar
At1_SR_24_3	Mucoromycota	0.0327757	At1_3	Nonpolar
At1_SR_24_3	Microsporidia	0	At1_3	Nonpolar
At1_SR_24_3	Cryptomycota	0	At1_3	Nonpolar
At1_SR_24_3	Chytridiomycota	0.413392	At1_3	Nonpolar
At1_SR_24_3	Blastocladiomycota	0	At1_3	Nonpolar
At1_SR_24_3	Basidiomycota	0.52202	At1_3	Nonpolar
At1_SR_24_3	Ascomycota	0.0318118	At1_3	Nonpolar
At2_DM_2_22	Zoopagomycota	0	At2_22	Polar
At2_DM_2_22	UnClassified	0	At2_22	Polar
At2_DM_2_22	Olpidiomycota	0	At2_22	Polar
At2_DM_2_22	Mucoromycota	0.00745399	At2_22	Polar
At2_DM_2_22	Microsporidia	0	At2_22	Polar
At2_DM_2_22	Cryptomycota	0	At2_22	Polar
At2_DM_2_22	Chytridiomycota	0.307146	At2_22	Polar
At2_DM_2_22	Blastocladiomycota	0	At2_22	Polar
At2_DM_2_22	Basidiomycota	0.68317	At2_22	Polar
At2_DM_2_22	Ascomycota	0.00222982	At2_22	Polar
At2_DM_3_22	Zoopagomycota	0	At2_22	Polar
At2_DM_3_22	UnClassified	0	At2_22	Polar
At2_DM_3_22	Olpidiomycota	0	At2_22	Polar
At2_DM_3_22	Mucoromycota	0.0669239	At2_22	Polar
At2_DM_3_22	Microsporidia	0	At2_22	Polar
At2_DM_3_22	Cryptomycota	0	At2_22	Polar
At2_DM_3_22	Chytridiomycota	0.439459	At2_22	Polar
At2_DM_3_22	Blastocladiomycota	0	At2_22	Polar
At2_DM_3_22	Basidiomycota	0.461585	At2_22	Polar
At2_DM_3_22	Ascomycota	0.032032	At2_22	Polar
At2_DM_4_22	Zoopagomycota	0	At2_22	Polar
At2_DM_4_22	UnClassified	0	At2_22	Polar
At2_DM_4_22	Olpidiomycota	0	At2_22	Polar
At2_DM_4_22	Mucoromycota	0.0755033	At2_22	Polar
At2_DM_4_22	Microsporidia	0	At2_22	Polar
At2_DM_4_22	Cryptomycota	0	At2_22	Polar
At2_DM_4_22	Chytridiomycota	0.228889	At2_22	Polar
At2_DM_4_22	Blastocladiomycota	0	At2_22	Polar
At2_DM_4_22	Basidiomycota	0.695608	At2_22	Polar
At2_DM_4_22	Ascomycota	0	At2_22	Polar
At2_DM_6_22	Zoopagomycota	0	At2_22	Polar
At2_DM_6_22	UnClassified	0	At2_22	Polar
At2_DM_6_22	Olpidiomycota	0	At2_22	Polar
At2_DM_6_22	Mucoromycota	0.186192	At2_22	Polar
At2_DM_6_22	Microsporidia	0	At2_22	Polar
At2_DM_6_22	Cryptomycota	0	At2_22	Polar
At2_DM_6_22	Chytridiomycota	0.0772984	At2_22	Polar
At2_DM_6_22	Blastocladiomycota	0	At2_22	Polar
At2_DM_6_22	Basidiomycota	0.732765	At2_22	Polar
At2_DM_6_22	Ascomycota	0.00374444	At2_22	Polar
At2_DM_7_22	Zoopagomycota	0	At2_22	Polar
At2_DM_7_22	UnClassified	0	At2_22	Polar
At2_DM_7_22	Olpidiomycota	0	At2_22	Polar
At2_DM_7_22	Mucoromycota	0.0445262	At2_22	Polar
At2_DM_7_22	Microsporidia	0	At2_22	Polar
At2_DM_7_22	Cryptomycota	0	At2_22	Polar
At2_DM_7_22	Chytridiomycota	0.110955	At2_22	Polar
At2_DM_7_22	Blastocladiomycota	0	At2_22	Polar
At2_DM_7_22	Basidiomycota	0.84034	At2_22	Polar
At2_DM_7_22	Ascomycota	0.00417876	At2_22	Polar
At2_DM_9_22	Zoopagomycota	0	At2_22	Polar
At2_DM_9_22	UnClassified	0	At2_22	Polar
At2_DM_9_22	Olpidiomycota	0	At2_22	Polar
At2_DM_9_22	Mucoromycota	0.120956	At2_22	Polar
At2_DM_9_22	Microsporidia	0	At2_22	Polar
At2_DM_9_22	Cryptomycota	0	At2_22	Polar
At2_DM_9_22	Chytridiomycota	0.366808	At2_22	Polar
At2_DM_9_22	Blastocladiomycota	0	At2_22	Polar
At2_DM_9_22	Basidiomycota	0.512236	At2_22	Polar
At2_DM_9_22	Ascomycota	0	At2_22	Polar
At2_DM_11_22	Zoopagomycota	0	At2_22	Polar
At2_DM_11_22	UnClassified	0	At2_22	Polar
At2_DM_11_22	Olpidiomycota	0	At2_22	Polar
At2_DM_11_22	Mucoromycota	0.382619	At2_22	Polar
At2_DM_11_22	Microsporidia	0	At2_22	Polar
At2_DM_11_22	Cryptomycota	0	At2_22	Polar
At2_DM_11_22	Chytridiomycota	0.340394	At2_22	Polar
At2_DM_11_22	Blastocladiomycota	0	At2_22	Polar
At2_DM_11_22	Basidiomycota	0.231991	At2_22	Polar
At2_DM_11_22	Ascomycota	0.0449961	At2_22	Polar
At2_DM_12_22	Zoopagomycota	0	At2_22	Polar
At2_DM_12_22	UnClassified	0	At2_22	Polar
At2_DM_12_22	Olpidiomycota	0	At2_22	Polar
At2_DM_12_22	Mucoromycota	0.0141232	At2_22	Polar
At2_DM_12_22	Microsporidia	0	At2_22	Polar
At2_DM_12_22	Cryptomycota	0	At2_22	Polar
At2_DM_12_22	Chytridiomycota	0.468264	At2_22	Polar
At2_DM_12_22	Blastocladiomycota	0	At2_22	Polar
At2_DM_12_22	Basidiomycota	0.426355	At2_22	Polar
At2_DM_12_22	Ascomycota	0.0912574	At2_22	Polar
At2_DM_13_22	Zoopagomycota	0	At2_22	Polar
At2_DM_13_22	UnClassified	0	At2_22	Polar
At2_DM_13_22	Olpidiomycota	0	At2_22	Polar
At2_DM_13_22	Mucoromycota	0.37118	At2_22	Polar
At2_DM_13_22	Microsporidia	0	At2_22	Polar
At2_DM_13_22	Cryptomycota	0	At2_22	Polar
At2_DM_13_22	Chytridiomycota	0.12436	At2_22	Polar
At2_DM_13_22	Blastocladiomycota	0	At2_22	Polar
At2_DM_13_22	Basidiomycota	0.475155	At2_22	Polar
At2_DM_13_22	Ascomycota	0.0293045	At2_22	Polar
At2_DM_1_3	Zoopagomycota	0	At2_3	Polar
At2_DM_1_3	UnClassified	0	At2_3	Polar
At2_DM_1_3	Olpidiomycota	0	At2_3	Polar
At2_DM_1_3	Mucoromycota	0	At2_3	Polar
At2_DM_1_3	Microsporidia	0	At2_3	Polar
At2_DM_1_3	Cryptomycota	0	At2_3	Polar
At2_DM_1_3	Chytridiomycota	0.385368	At2_3	Polar
At2_DM_1_3	Blastocladiomycota	0	At2_3	Polar
At2_DM_1_3	Basidiomycota	0.51778	At2_3	Polar
At2_DM_1_3	Ascomycota	0.0968515	At2_3	Polar
At2_DM_3_3	Zoopagomycota	0	At2_3	Polar
At2_DM_3_3	UnClassified	0	At2_3	Polar
At2_DM_3_3	Olpidiomycota	0	At2_3	Polar
At2_DM_3_3	Mucoromycota	0.0803706	At2_3	Polar
At2_DM_3_3	Microsporidia	0	At2_3	Polar
At2_DM_3_3	Cryptomycota	0	At2_3	Polar
At2_DM_3_3	Chytridiomycota	0.443025	At2_3	Polar
At2_DM_3_3	Blastocladiomycota	0	At2_3	Polar
At2_DM_3_3	Basidiomycota	0.435177	At2_3	Polar
At2_DM_3_3	Ascomycota	0.0414271	At2_3	Polar
At2_DM_4_3	Zoopagomycota	0	At2_3	Polar
At2_DM_4_3	UnClassified	0	At2_3	Polar
At2_DM_4_3	Olpidiomycota	0	At2_3	Polar
At2_DM_4_3	Mucoromycota	0.0518508	At2_3	Polar
At2_DM_4_3	Microsporidia	0	At2_3	Polar
At2_DM_4_3	Cryptomycota	0	At2_3	Polar
At2_DM_4_3	Chytridiomycota	0.557879	At2_3	Polar
At2_DM_4_3	Blastocladiomycota	0	At2_3	Polar
At2_DM_4_3	Basidiomycota	0.387994	At2_3	Polar
At2_DM_4_3	Ascomycota	0.00227683	At2_3	Polar
At2_DM_6_3	Zoopagomycota	0	At2_3	Polar
At2_DM_6_3	UnClassified	0	At2_3	Polar
At2_DM_6_3	Olpidiomycota	0	At2_3	Polar
At2_DM_6_3	Mucoromycota	0	At2_3	Polar
At2_DM_6_3	Microsporidia	0	At2_3	Polar
At2_DM_6_3	Cryptomycota	0	At2_3	Polar
At2_DM_6_3	Chytridiomycota	0.595414	At2_3	Polar
At2_DM_6_3	Blastocladiomycota	0	At2_3	Polar
At2_DM_6_3	Basidiomycota	0.404586	At2_3	Polar
At2_DM_6_3	Ascomycota	0	At2_3	Polar
At2_DM_7_3	Zoopagomycota	0	At2_3	Polar
At2_DM_7_3	UnClassified	0	At2_3	Polar
At2_DM_7_3	Olpidiomycota	0	At2_3	Polar
At2_DM_7_3	Mucoromycota	0.250528	At2_3	Polar
At2_DM_7_3	Microsporidia	0	At2_3	Polar
At2_DM_7_3	Cryptomycota	0	At2_3	Polar
At2_DM_7_3	Chytridiomycota	0	At2_3	Polar
At2_DM_7_3	Blastocladiomycota	0	At2_3	Polar
At2_DM_7_3	Basidiomycota	0.749472	At2_3	Polar
At2_DM_7_3	Ascomycota	0	At2_3	Polar
At2_DM_9_3	Zoopagomycota	0	At2_3	Polar
At2_DM_9_3	UnClassified	0	At2_3	Polar
At2_DM_9_3	Olpidiomycota	0	At2_3	Polar
At2_DM_9_3	Mucoromycota	0	At2_3	Polar
At2_DM_9_3	Microsporidia	0	At2_3	Polar
At2_DM_9_3	Cryptomycota	0	At2_3	Polar
At2_DM_9_3	Chytridiomycota	0.622308	At2_3	Polar
At2_DM_9_3	Blastocladiomycota	0	At2_3	Polar
At2_DM_9_3	Basidiomycota	0.377692	At2_3	Polar
At2_DM_9_3	Ascomycota	0	At2_3	Polar
At2_DM_10_3	Zoopagomycota	0	At2_3	Polar
At2_DM_10_3	UnClassified	0	At2_3	Polar
At2_DM_10_3	Olpidiomycota	0	At2_3	Polar
At2_DM_10_3	Mucoromycota	0	At2_3	Polar
At2_DM_10_3	Microsporidia	0	At2_3	Polar
At2_DM_10_3	Cryptomycota	0	At2_3	Polar
At2_DM_10_3	Chytridiomycota	0.0369366	At2_3	Polar
At2_DM_10_3	Blastocladiomycota	0	At2_3	Polar
At2_DM_10_3	Basidiomycota	0.963063	At2_3	Polar
At2_DM_10_3	Ascomycota	0	At2_3	Polar
At2_DM_11_3	Zoopagomycota	0	At2_3	Polar
At2_DM_11_3	UnClassified	0	At2_3	Polar
At2_DM_11_3	Olpidiomycota	0	At2_3	Polar
At2_DM_11_3	Mucoromycota	0.1908	At2_3	Polar
At2_DM_11_3	Microsporidia	0	At2_3	Polar
At2_DM_11_3	Cryptomycota	0	At2_3	Polar
At2_DM_11_3	Chytridiomycota	0.20368	At2_3	Polar
At2_DM_11_3	Blastocladiomycota	0	At2_3	Polar
At2_DM_11_3	Basidiomycota	0.559858	At2_3	Polar
At2_DM_11_3	Ascomycota	0.0456616	At2_3	Polar
At2_DM_12_3	Zoopagomycota	0	At2_3	Polar
At2_DM_12_3	UnClassified	0	At2_3	Polar
At2_DM_12_3	Olpidiomycota	0	At2_3	Polar
At2_DM_12_3	Mucoromycota	0	At2_3	Polar
At2_DM_12_3	Microsporidia	0	At2_3	Polar
At2_DM_12_3	Cryptomycota	0	At2_3	Polar
At2_DM_12_3	Chytridiomycota	0.567087	At2_3	Polar
At2_DM_12_3	Blastocladiomycota	0	At2_3	Polar
At2_DM_12_3	Basidiomycota	0.402828	At2_3	Polar
At2_DM_12_3	Ascomycota	0.0300849	At2_3	Polar
At2_DM_13_3	Zoopagomycota	0	At2_3	Polar
At2_DM_13_3	UnClassified	0	At2_3	Polar
At2_DM_13_3	Olpidiomycota	0	At2_3	Polar
At2_DM_13_3	Mucoromycota	0	At2_3	Polar
At2_DM_13_3	Microsporidia	0	At2_3	Polar
At2_DM_13_3	Cryptomycota	0	At2_3	Polar
At2_DM_13_3	Chytridiomycota	0.392806	At2_3	Polar
At2_DM_13_3	Blastocladiomycota	0	At2_3	Polar
At2_DM_13_3	Basidiomycota	0.607194	At2_3	Polar
At2_DM_13_3	Ascomycota	0	At2_3	Polar

## Sheet: Fig. 3H
# stacked barplot
sample	taxonomy	value	group	ocean
At1_DM_3_22	PL	0	At1_22	Nonpolar
At1_DM_3_22	GT	0.151749	At1_22	Nonpolar
At1_DM_3_22	GH	0.0987079	At1_22	Nonpolar
At1_DM_3_22	CE	0	At1_22	Nonpolar
At1_DM_3_22	CBM	0.586978	At1_22	Nonpolar
At1_DM_3_22	AA	0.162565	At1_22	Nonpolar
At1_DM_4_22	PL	0	At1_22	Nonpolar
At1_DM_4_22	GT	0.153267	At1_22	Nonpolar
At1_DM_4_22	GH	0.249108	At1_22	Nonpolar
At1_DM_4_22	CE	0	At1_22	Nonpolar
At1_DM_4_22	CBM	0.383506	At1_22	Nonpolar
At1_DM_4_22	AA	0.214119	At1_22	Nonpolar
At1_DM_6_22	PL	0	At1_22	Nonpolar
At1_DM_6_22	GT	0.218343	At1_22	Nonpolar
At1_DM_6_22	GH	0.0950524	At1_22	Nonpolar
At1_DM_6_22	CE	0	At1_22	Nonpolar
At1_DM_6_22	CBM	0.601054	At1_22	Nonpolar
At1_DM_6_22	AA	0.08555	At1_22	Nonpolar
At1_DM_7_22	PL	0	At1_22	Nonpolar
At1_DM_7_22	GT	0.100716	At1_22	Nonpolar
At1_DM_7_22	GH	0.0715495	At1_22	Nonpolar
At1_DM_7_22	CE	0	At1_22	Nonpolar
At1_DM_7_22	CBM	0.766392	At1_22	Nonpolar
At1_DM_7_22	AA	0.0613424	At1_22	Nonpolar
At1_DM_9_22	PL	0	At1_22	Nonpolar
At1_DM_9_22	GT	0.177593	At1_22	Nonpolar
At1_DM_9_22	GH	0.0357613	At1_22	Nonpolar
At1_DM_9_22	CE	0	At1_22	Nonpolar
At1_DM_9_22	CBM	0.623557	At1_22	Nonpolar
At1_DM_9_22	AA	0.163089	At1_22	Nonpolar
At1_DM_10_22	PL	0	At1_22	Nonpolar
At1_DM_10_22	GT	0.244827	At1_22	Nonpolar
At1_DM_10_22	GH	0.0725636	At1_22	Nonpolar
At1_DM_10_22	CE	0	At1_22	Nonpolar
At1_DM_10_22	CBM	0.57964	At1_22	Nonpolar
At1_DM_10_22	AA	0.102969	At1_22	Nonpolar
At1_DM_12_22	PL	0	At1_22	Nonpolar
At1_DM_12_22	GT	0.312676	At1_22	Nonpolar
At1_DM_12_22	GH	0.0598512	At1_22	Nonpolar
At1_DM_12_22	CE	0	At1_22	Nonpolar
At1_DM_12_22	CBM	0.489422	At1_22	Nonpolar
At1_DM_12_22	AA	0.138051	At1_22	Nonpolar
At1_DM_14_22	PL	0	At1_22	Nonpolar
At1_DM_14_22	GT	0.241092	At1_22	Nonpolar
At1_DM_14_22	GH	0.12056	At1_22	Nonpolar
At1_DM_14_22	CE	0	At1_22	Nonpolar
At1_DM_14_22	CBM	0.521828	At1_22	Nonpolar
At1_DM_14_22	AA	0.116521	At1_22	Nonpolar
At1_DM_15_22	PL	0	At1_22	Nonpolar
At1_DM_15_22	GT	0.210379	At1_22	Nonpolar
At1_DM_15_22	GH	0.10058	At1_22	Nonpolar
At1_DM_15_22	CE	0	At1_22	Nonpolar
At1_DM_15_22	CBM	0.546088	At1_22	Nonpolar
At1_DM_15_22	AA	0.142953	At1_22	Nonpolar
At1_DM_16_22	PL	0	At1_22	Nonpolar
At1_DM_16_22	GT	0.115692	At1_22	Nonpolar
At1_DM_16_22	GH	0.260662	At1_22	Nonpolar
At1_DM_16_22	CE	0	At1_22	Nonpolar
At1_DM_16_22	CBM	0.293503	At1_22	Nonpolar
At1_DM_16_22	AA	0.330143	At1_22	Nonpolar
At1_DM_18_22	PL	0	At1_22	Nonpolar
At1_DM_18_22	GT	0.133092	At1_22	Nonpolar
At1_DM_18_22	GH	0.171429	At1_22	Nonpolar
At1_DM_18_22	CE	0	At1_22	Nonpolar
At1_DM_18_22	CBM	0.590863	At1_22	Nonpolar
At1_DM_18_22	AA	0.104615	At1_22	Nonpolar
At1_DM_19_22	PL	0	At1_22	Nonpolar
At1_DM_19_22	GT	0.101748	At1_22	Nonpolar
At1_DM_19_22	GH	0.22302	At1_22	Nonpolar
At1_DM_19_22	CE	0	At1_22	Nonpolar
At1_DM_19_22	CBM	0.554833	At1_22	Nonpolar
At1_DM_19_22	AA	0.120399	At1_22	Nonpolar
At1_DM_22_22	PL	0	At1_22	Nonpolar
At1_DM_22_22	GT	0.045653	At1_22	Nonpolar
At1_DM_22_22	GH	0.0496164	At1_22	Nonpolar
At1_DM_22_22	CE	0	At1_22	Nonpolar
At1_DM_22_22	CBM	0.666324	At1_22	Nonpolar
At1_DM_22_22	AA	0.238407	At1_22	Nonpolar
At1_SR_6_22	PL	0	At1_22	Nonpolar
At1_SR_6_22	GT	0.0980399	At1_22	Nonpolar
At1_SR_6_22	GH	0.168837	At1_22	Nonpolar
At1_SR_6_22	CE	0	At1_22	Nonpolar
At1_SR_6_22	CBM	0.56329	At1_22	Nonpolar
At1_SR_6_22	AA	0.169833	At1_22	Nonpolar
At1_SR_9_22	PL	0	At1_22	Nonpolar
At1_SR_9_22	GT	0.0354612	At1_22	Nonpolar
At1_SR_9_22	GH	0.128877	At1_22	Nonpolar
At1_SR_9_22	CE	0	At1_22	Nonpolar
At1_SR_9_22	CBM	0.37044	At1_22	Nonpolar
At1_SR_9_22	AA	0.465222	At1_22	Nonpolar
At1_SR_10_22	PL	0	At1_22	Nonpolar
At1_SR_10_22	GT	0	At1_22	Nonpolar
At1_SR_10_22	GH	0.435931	At1_22	Nonpolar
At1_SR_10_22	CE	0	At1_22	Nonpolar
At1_SR_10_22	CBM	0.564069	At1_22	Nonpolar
At1_SR_10_22	AA	0	At1_22	Nonpolar
At1_SR_12_22	PL	0	At1_22	Nonpolar
At1_SR_12_22	GT	0.17818	At1_22	Nonpolar
At1_SR_12_22	GH	0.130379	At1_22	Nonpolar
At1_SR_12_22	CE	0	At1_22	Nonpolar
At1_SR_12_22	CBM	0.530951	At1_22	Nonpolar
At1_SR_12_22	AA	0.16049	At1_22	Nonpolar
At1_SR_24_22	PL	0	At1_22	Nonpolar
At1_SR_24_22	GT	0.189882	At1_22	Nonpolar
At1_SR_24_22	GH	0.0918186	At1_22	Nonpolar
At1_SR_24_22	CE	0	At1_22	Nonpolar
At1_SR_24_22	CBM	0.714351	At1_22	Nonpolar
At1_SR_24_22	AA	0.00394813	At1_22	Nonpolar
At1_DM_3_3	PL	0	At1_3	Nonpolar
At1_DM_3_3	GT	0.074904	At1_3	Nonpolar
At1_DM_3_3	GH	0.243102	At1_3	Nonpolar
At1_DM_3_3	CE	0	At1_3	Nonpolar
At1_DM_3_3	CBM	0.449148	At1_3	Nonpolar
At1_DM_3_3	AA	0.232845	At1_3	Nonpolar
At1_DM_4_3	PL	0	At1_3	Nonpolar
At1_DM_4_3	GT	0.058112	At1_3	Nonpolar
At1_DM_4_3	GH	0.395716	At1_3	Nonpolar
At1_DM_4_3	CE	0	At1_3	Nonpolar
At1_DM_4_3	CBM	0.485449	At1_3	Nonpolar
At1_DM_4_3	AA	0.060723	At1_3	Nonpolar
At1_DM_6_3	PL	0	At1_3	Nonpolar
At1_DM_6_3	GT	0.186309	At1_3	Nonpolar
At1_DM_6_3	GH	0.138287	At1_3	Nonpolar
At1_DM_6_3	CE	0	At1_3	Nonpolar
At1_DM_6_3	CBM	0.433568	At1_3	Nonpolar
At1_DM_6_3	AA	0.241837	At1_3	Nonpolar
At1_DM_7_3	PL	0	At1_3	Nonpolar
At1_DM_7_3	GT	0.0405769	At1_3	Nonpolar
At1_DM_7_3	GH	0.108076	At1_3	Nonpolar
At1_DM_7_3	CE	0	At1_3	Nonpolar
At1_DM_7_3	CBM	0.685331	At1_3	Nonpolar
At1_DM_7_3	AA	0.166015	At1_3	Nonpolar
At1_DM_9_3	PL	0	At1_3	Nonpolar
At1_DM_9_3	GT	0.0527815	At1_3	Nonpolar
At1_DM_9_3	GH	0.0797334	At1_3	Nonpolar
At1_DM_9_3	CE	0	At1_3	Nonpolar
At1_DM_9_3	CBM	0.631527	At1_3	Nonpolar
At1_DM_9_3	AA	0.235959	At1_3	Nonpolar
At1_DM_10_3	PL	0	At1_3	Nonpolar
At1_DM_10_3	GT	0.170398	At1_3	Nonpolar
At1_DM_10_3	GH	0.157491	At1_3	Nonpolar
At1_DM_10_3	CE	0	At1_3	Nonpolar
At1_DM_10_3	CBM	0.534046	At1_3	Nonpolar
At1_DM_10_3	AA	0.138065	At1_3	Nonpolar
At1_DM_12_3	PL	0	At1_3	Nonpolar
At1_DM_12_3	GT	0.213112	At1_3	Nonpolar
At1_DM_12_3	GH	0.178613	At1_3	Nonpolar
At1_DM_12_3	CE	0	At1_3	Nonpolar
At1_DM_12_3	CBM	0.489842	At1_3	Nonpolar
At1_DM_12_3	AA	0.118433	At1_3	Nonpolar
At1_DM_14_3	PL	0	At1_3	Nonpolar
At1_DM_14_3	GT	0.15521	At1_3	Nonpolar
At1_DM_14_3	GH	0.150908	At1_3	Nonpolar
At1_DM_14_3	CE	0	At1_3	Nonpolar
At1_DM_14_3	CBM	0.50388	At1_3	Nonpolar
At1_DM_14_3	AA	0.190001	At1_3	Nonpolar
At1_DM_15_3	PL	0	At1_3	Nonpolar
At1_DM_15_3	GT	0.0704189	At1_3	Nonpolar
At1_DM_15_3	GH	0.212282	At1_3	Nonpolar
At1_DM_15_3	CE	0	At1_3	Nonpolar
At1_DM_15_3	CBM	0.448557	At1_3	Nonpolar
At1_DM_15_3	AA	0.268742	At1_3	Nonpolar
At1_DM_16_3	PL	0	At1_3	Nonpolar
At1_DM_16_3	GT	0.00358387	At1_3	Nonpolar
At1_DM_16_3	GH	0	At1_3	Nonpolar
At1_DM_16_3	CE	0	At1_3	Nonpolar
At1_DM_16_3	CBM	0.996416	At1_3	Nonpolar
At1_DM_16_3	AA	0	At1_3	Nonpolar
At1_DM_18_3	PL	0	At1_3	Nonpolar
At1_DM_18_3	GT	0.0870545	At1_3	Nonpolar
At1_DM_18_3	GH	0.264987	At1_3	Nonpolar
At1_DM_18_3	CE	0	At1_3	Nonpolar
At1_DM_18_3	CBM	0.40007	At1_3	Nonpolar
At1_DM_18_3	AA	0.247889	At1_3	Nonpolar
At1_DM_19_3	PL	0	At1_3	Nonpolar
At1_DM_19_3	GT	0.093366	At1_3	Nonpolar
At1_DM_19_3	GH	0.12782	At1_3	Nonpolar
At1_DM_19_3	CE	0	At1_3	Nonpolar
At1_DM_19_3	CBM	0.638879	At1_3	Nonpolar
At1_DM_19_3	AA	0.139935	At1_3	Nonpolar
At1_DM_22_3	PL	0	At1_3	Nonpolar
At1_DM_22_3	GT	0.144826	At1_3	Nonpolar
At1_DM_22_3	GH	0.0459787	At1_3	Nonpolar
At1_DM_22_3	CE	0	At1_3	Nonpolar
At1_DM_22_3	CBM	0.487125	At1_3	Nonpolar
At1_DM_22_3	AA	0.32207	At1_3	Nonpolar
At1_SR_6_3	PL	0	At1_3	Nonpolar
At1_SR_6_3	GT	0.0471413	At1_3	Nonpolar
At1_SR_6_3	GH	0.142657	At1_3	Nonpolar
At1_SR_6_3	CE	0	At1_3	Nonpolar
At1_SR_6_3	CBM	0.304384	At1_3	Nonpolar
At1_SR_6_3	AA	0.505817	At1_3	Nonpolar
At1_SR_9_3	PL	0	At1_3	Nonpolar
At1_SR_9_3	GT	0.0980285	At1_3	Nonpolar
At1_SR_9_3	GH	0.223465	At1_3	Nonpolar
At1_SR_9_3	CE	0	At1_3	Nonpolar
At1_SR_9_3	CBM	0.507668	At1_3	Nonpolar
At1_SR_9_3	AA	0.170839	At1_3	Nonpolar
At1_SR_24_3	PL	0	At1_3	Nonpolar
At1_SR_24_3	GT	0.0718674	At1_3	Nonpolar
At1_SR_24_3	GH	0.193885	At1_3	Nonpolar
At1_SR_24_3	CE	0	At1_3	Nonpolar
At1_SR_24_3	CBM	0.655297	At1_3	Nonpolar
At1_SR_24_3	AA	0.078951	At1_3	Nonpolar
At2_DM_2_22	PL	0	At2_22	Polar
At2_DM_2_22	GT	0.217689	At2_22	Polar
At2_DM_2_22	GH	0.185641	At2_22	Polar
At2_DM_2_22	CE	0	At2_22	Polar
At2_DM_2_22	CBM	0.59667	At2_22	Polar
At2_DM_2_22	AA	0	At2_22	Polar
At2_DM_3_22	PL	0	At2_22	Polar
At2_DM_3_22	GT	0.366349	At2_22	Polar
At2_DM_3_22	GH	0.389912	At2_22	Polar
At2_DM_3_22	CE	0	At2_22	Polar
At2_DM_3_22	CBM	0.230354	At2_22	Polar
At2_DM_3_22	AA	0.0133848	At2_22	Polar
At2_DM_4_22	PL	0	At2_22	Polar
At2_DM_4_22	GT	0.447006	At2_22	Polar
At2_DM_4_22	GH	0.295438	At2_22	Polar
At2_DM_4_22	CE	0	At2_22	Polar
At2_DM_4_22	CBM	0.203625	At2_22	Polar
At2_DM_4_22	AA	0.0539309	At2_22	Polar
At2_DM_6_22	PL	0	At2_22	Polar
At2_DM_6_22	GT	0.0282111	At2_22	Polar
At2_DM_6_22	GH	0.15273	At2_22	Polar
At2_DM_6_22	CE	0	At2_22	Polar
At2_DM_6_22	CBM	0.818276	At2_22	Polar
At2_DM_6_22	AA	0.000782321	At2_22	Polar
At2_DM_7_22	PL	0	At2_22	Polar
At2_DM_7_22	GT	0.0482022	At2_22	Polar
At2_DM_7_22	GH	0.2064	At2_22	Polar
At2_DM_7_22	CE	0	At2_22	Polar
At2_DM_7_22	CBM	0.745397	At2_22	Polar
At2_DM_7_22	AA	0	At2_22	Polar
At2_DM_9_22	PL	0	At2_22	Polar
At2_DM_9_22	GT	0.247136	At2_22	Polar
At2_DM_9_22	GH	0.110887	At2_22	Polar
At2_DM_9_22	CE	0	At2_22	Polar
At2_DM_9_22	CBM	0.641977	At2_22	Polar
At2_DM_9_22	AA	0	At2_22	Polar
At2_DM_11_22	PL	0	At2_22	Polar
At2_DM_11_22	GT	0.200368	At2_22	Polar
At2_DM_11_22	GH	0.265206	At2_22	Polar
At2_DM_11_22	CE	0	At2_22	Polar
At2_DM_11_22	CBM	0.510924	At2_22	Polar
At2_DM_11_22	AA	0.0235024	At2_22	Polar
At2_DM_12_22	PL	0	At2_22	Polar
At2_DM_12_22	GT	0.551553	At2_22	Polar
At2_DM_12_22	GH	0.30447	At2_22	Polar
At2_DM_12_22	CE	0	At2_22	Polar
At2_DM_12_22	CBM	0.129854	At2_22	Polar
At2_DM_12_22	AA	0.0141232	At2_22	Polar
At2_DM_13_22	PL	0	At2_22	Polar
At2_DM_13_22	GT	0.298356	At2_22	Polar
At2_DM_13_22	GH	0.12634	At2_22	Polar
At2_DM_13_22	CE	0	At2_22	Polar
At2_DM_13_22	CBM	0.575304	At2_22	Polar
At2_DM_13_22	AA	0	At2_22	Polar
At2_DM_1_3	PL	0	At2_3	Polar
At2_DM_1_3	GT	0.351643	At2_3	Polar
At2_DM_1_3	GH	0.415414	At2_3	Polar
At2_DM_1_3	CE	0	At2_3	Polar
At2_DM_1_3	CBM	0.232944	At2_3	Polar
At2_DM_1_3	AA	0	At2_3	Polar
At2_DM_3_3	PL	0	At2_3	Polar
At2_DM_3_3	GT	0.465644	At2_3	Polar
At2_DM_3_3	GH	0.333097	At2_3	Polar
At2_DM_3_3	CE	0	At2_3	Polar
At2_DM_3_3	CBM	0.145618	At2_3	Polar
At2_DM_3_3	AA	0.0556412	At2_3	Polar
At2_DM_4_3	PL	0	At2_3	Polar
At2_DM_4_3	GT	0.552684	At2_3	Polar
At2_DM_4_3	GH	0.355833	At2_3	Polar
At2_DM_4_3	CE	0	At2_3	Polar
At2_DM_4_3	CBM	0.0510495	At2_3	Polar
At2_DM_4_3	AA	0.0404341	At2_3	Polar
At2_DM_6_3	PL	0	At2_3	Polar
At2_DM_6_3	GT	0.0257366	At2_3	Polar
At2_DM_6_3	GH	0	At2_3	Polar
At2_DM_6_3	CE	0	At2_3	Polar
At2_DM_6_3	CBM	0.974263	At2_3	Polar
At2_DM_6_3	AA	0	At2_3	Polar
At2_DM_7_3	PL	0	At2_3	Polar
At2_DM_7_3	GT	0	At2_3	Polar
At2_DM_7_3	GH	0.0783743	At2_3	Polar
At2_DM_7_3	CE	0	At2_3	Polar
At2_DM_7_3	CBM	0.921626	At2_3	Polar
At2_DM_7_3	AA	0	At2_3	Polar
At2_DM_9_3	PL	0	At2_3	Polar
At2_DM_9_3	GT	0.468399	At2_3	Polar
At2_DM_9_3	GH	0.315103	At2_3	Polar
At2_DM_9_3	CE	0	At2_3	Polar
At2_DM_9_3	CBM	0.216498	At2_3	Polar
At2_DM_9_3	AA	0	At2_3	Polar
At2_DM_10_3	PL	0	At2_3	Polar
At2_DM_10_3	GT	0.442641	At2_3	Polar
At2_DM_10_3	GH	0.0369366	At2_3	Polar
At2_DM_10_3	CE	0	At2_3	Polar
At2_DM_10_3	CBM	0.520423	At2_3	Polar
At2_DM_10_3	AA	0	At2_3	Polar
At2_DM_11_3	PL	0	At2_3	Polar
At2_DM_11_3	GT	0.593731	At2_3	Polar
At2_DM_11_3	GH	0.0806155	At2_3	Polar
At2_DM_11_3	CE	0	At2_3	Polar
At2_DM_11_3	CBM	0.211173	At2_3	Polar
At2_DM_11_3	AA	0.11448	At2_3	Polar
At2_DM_12_3	PL	0	At2_3	Polar
At2_DM_12_3	GT	0.570728	At2_3	Polar
At2_DM_12_3	GH	0.305632	At2_3	Polar
At2_DM_12_3	CE	0	At2_3	Polar
At2_DM_12_3	CBM	0.12364	At2_3	Polar
At2_DM_12_3	AA	0	At2_3	Polar
At2_DM_13_3	PL	0	At2_3	Polar
At2_DM_13_3	GT	0.430029	At2_3	Polar
At2_DM_13_3	GH	0.392806	At2_3	Polar
At2_DM_13_3	CE	0	At2_3	Polar
At2_DM_13_3	CBM	0.177165	At2_3	Polar
At2_DM_13_3	AA	0	At2_3	Polar
