# Supplementary material for: Organic matter degradation by oceanic fungi differs between polar and non-polar waters
Source: Nat Commun. 2025 Aug 15;16:7589. doi: 10.1038/s41467-025-63047-4 (PMC12356891; doi:10.1038/s41467-025-63047-4)
Supplement: Supplementary file 6 — Source Data [file 41467_2025_63047_MOESM6_ESM.zip › Source data/Source Data_Fig. 4.xlsx]

## Sheet: Fig. 4A
CAZyme	pval	sig	Metric	Value
AA3	0.00990099	**	MeanDecreaseGini	1.72809
GT10	0.990099		MeanDecreaseGini	1.13914
CBM13	1		MeanDecreaseGini	1.54107
GH128	0.00990099	**	MeanDecreaseGini	1.16999
GH45	0.029703	*	MeanDecreaseGini	1.26522
GH9	1		MeanDecreaseGini	1.10439
GH29	0.029703	*	MeanDecreaseGini	0.856458
GT62	0.207921		MeanDecreaseGini	0.91222
AA15	0.00990099	**	MeanDecreaseGini	0.799293
CBM67	0.851485		MeanDecreaseGini	0.597282
CBM50	1		MeanDecreaseGini	0.691433
GT12	0.821782		MeanDecreaseGini	0.609226
GH5	0.485149		MeanDecreaseGini	0.609327
CE19	0.970297		MeanDecreaseGini	0.646016
CBM20	1		MeanDecreaseGini	0.677337
GT96	1		MeanDecreaseGini	0.348862
GT25	0.00990099	**	MeanDecreaseGini	0.442014
AA13	0.980198		MeanDecreaseGini	0.28816
AA1	0.950495		MeanDecreaseGini	0.28987
GH15	0.980198		MeanDecreaseGini	0.184163
CE7	0.00990099	**	MeanDecreaseGini	0.129928
GT64	1		MeanDecreaseGini	0.281408
CE2	0.00990099	**	MeanDecreaseGini	0.283237
AA5	1		MeanDecreaseGini	0.116279
GT58	1		MeanDecreaseGini	0.171517
GT68	0.237624		MeanDecreaseGini	0.293877
GT32	1		MeanDecreaseGini	0.257456
GH51	0.920792		MeanDecreaseGini	0.0866284
GH76	1		MeanDecreaseGini	0.103457
GT23	0.346535		MeanDecreaseGini	0.0549463
GH43	1		MeanDecreaseGini	0.118722
PL20	1		MeanDecreaseGini	0.0579589
GH13	0.960396		MeanDecreaseGini	0.157143
GT110	0.00990099	**	MeanDecreaseGini	0.0950589
CBM1	1		MeanDecreaseGini	0.191077
GH20	0.980198		MeanDecreaseGini	0.212462
GT109	1		MeanDecreaseGini	0.174635
CE14	1		MeanDecreaseGini	0.0584352
CE3	1		MeanDecreaseGini	0.134223
GT22	1		MeanDecreaseGini	0.0363156
CE8	1		MeanDecreaseGini	0.122115
GH93	0.990099		MeanDecreaseGini	0.0857706
GH3	1		MeanDecreaseGini	0.143522
CBM5	1		MeanDecreaseGini	0.0772344
GT50	0.148515		MeanDecreaseGini	0.0829171
CBM9	1		MeanDecreaseGini	0.0603453
GT8	0.980198		MeanDecreaseGini	0.213544
PL7	1		MeanDecreaseGini	0.0517863
GH117	1		MeanDecreaseGini	0.0343933
GH16	0.891089		MeanDecreaseGini	0.137132
GT114	1		MeanDecreaseGini	0.124119
GH30	0.910891		MeanDecreaseGini	0.19677
GT34	1		MeanDecreaseGini	0.0445612
GT75	0.762376		MeanDecreaseGini	0.189556
GH141	0.00990099	**	MeanDecreaseGini	0.0224604
AA16	1		MeanDecreaseGini	0.0512288
CE13	1		MeanDecreaseGini	0.0141715
AA2	1		MeanDecreaseGini	0.127958
AA7	1		MeanDecreaseGini	0.0347468
GH18	0.871287		MeanDecreaseGini	0.424741
GH135	0.574257		MeanDecreaseGini	0.0556469
CE4	1		MeanDecreaseGini	0.0262917
CBM42	1		MeanDecreaseGini	0.0220294
PL38	1		MeanDecreaseGini	0.0371165
GT31	1		MeanDecreaseGini	0.0138244
CBM47	1		MeanDecreaseGini	0.00709769
PL14	1		MeanDecreaseGini	0.0102222
GH11	1		MeanDecreaseGini	0.0419637
GT57	1		MeanDecreaseGini	0.0431899
GT90	1		MeanDecreaseGini	0.189744
GH10	1		MeanDecreaseGini	0.0789627
GH7	0.346535		MeanDecreaseGini	0.221457
GT17	1		MeanDecreaseGini	0.0867261
GH6	1		MeanDecreaseGini	0.0209336
CBM4	1		MeanDecreaseGini	0.0391932
GT69	1		MeanDecreaseGini	0.0414575
GT15	1		MeanDecreaseGini	0.139773
GH28	1		MeanDecreaseGini	0.166008
GT2	1		MeanDecreaseGini	0.0610184
AA11	1		MeanDecreaseGini	0.0745084
CBM32	1		MeanDecreaseGini	0.0096746

## Sheet: Fig. 4B
# heamap
CAZyme family	At1_DM_3_3	At1_DM_3_22	At1_DM_4_3	At1_DM_4_22	At1_DM_6_3	At1_DM_6_22	At1_DM_7_3	At1_DM_7_22	At1_DM_9_3	At1_DM_9_22	At1_DM_10_3	At1_DM_10_22	At1_DM_12_3	At1_DM_12_22	At1_DM_14_3	At1_DM_14_22	At1_DM_15_3	At1_DM_15_22	At1_DM_16_3	At1_DM_16_22	At1_DM_18_3	At1_DM_18_22	At1_DM_19_3	At1_DM_19_22	At1_DM_22_3	At1_DM_22_22	At1_SR_6_3	At1_SR_6_22	At1_SR_9_3	At1_SR_9_22	At1_SR_10_22	At1_SR_12_22	At1_SR_24_3	At1_SR_24_22	At2_DM_1_3	At2_DM_2_22	At2_DM_3_3	At2_DM_3_22	At2_DM_4_3	At2_DM_4_22	At2_DM_6_3	At2_DM_6_22	At2_DM_7_3	At2_DM_7_22	At2_DM_9_3	At2_DM_9_22	At2_DM_10_3	At2_DM_11_3	At2_DM_11_22
AA3	1.06674	1.38817	0.795818	1.47136	0.86796	1.31004	0.469314	1.24664	0.401745	0.502907	0.173679	0.893365	0.616386	0.147721	0.994939	1.33782	0.568525	0.712481	1.10191	0.600904	0.332587	1.03795	0.581354	0.937355	0.327706	0.428506	0.493411	0.817267	0.926396	0.532364	0	0.379795	0.12037	0.108017	0	0	0	0	0	0	0	0	0	0	0	0	0	0	0
GT10	0	0.633467	0	0.550809	0	0.0303932	0.0596524	0.147644	0.0413059	0.115904	0.434122	1.05423	0.288012	0.145906	0.00790631	0.0203349	0.0296872	0.490651	0	0.894534	0.0999565	0.429178	0	0.248635	0.812679	0.622786	0.484006	1.16053	1.03796	0.498997	0	0.382771	0.871565	0.803807	0.180663	0.772617	0.986291	1.37977	1.80146	0.892847	2.5045	3.73588	2.37744	3.0076	1.09978	0.452126	1.93018	1.4168	0.965335
CBM13	5.17979	5.67978	5.18425	5.53789	5.51363	5.48855	5.40202	5.4357	5.52277	5.46381	5.04028	5.48404	5.28129	5.14479	5.24803	5.35787	5.0136	5.38854	5.92983	5.55148	4.94857	5.55465	5.31002	5.20712	5.18471	5.57913	5.47518	5.30952	5.45036	5.81938	5.56693	5.36443	5.1448	5.08089	4.74901	4.15371	3.9223	3.8467	3.99862	4.33389	6.24848	4.57213	5.59807	4.56017	2.82567	1.79347	3.92211	4.42394	4.19587
GH128	2.10008	1.5686	2.37584	1.37538	2.33291	1.69763	1.49506	1.70142	2.0201	2.19169	2.0032	1.71029	2.15831	1.25623	2.13583	1.45178	2.40072	1.28328	3.24181	2.41081	2.97226	2.10957	1.88852	1.8	2.31734	1.37006	2.60917	2.61692	2.83357	2.31866	3.01384	2.32706	0.903916	1.28676	0.385125	0.710198	1.47583	0.980964	2.13069	1.36554	0	0.498949	0	0.314527	0.143976	0.305513	0	0	0.324628
GH45	1.13531	0.548718	1.28235	0.88568	1.83896	1.6648	1.60468	1.28527	1.65829	1.14983	2.10582	1.72311	1.23646	1.13401	1.52238	1.7533	2.40271	2.26092	0	1.73918	2.11301	1.47775	2.33986	2.01339	1.89524	1.64283	1.20814	1.71014	1.61025	0.699499	0	1.58837	0.585651	0.161359	0	0.027038	0.0531237	0.0301073	0	0	0	0.0565646	0	0	0.0840223	0.0432187	0.997683	0	0
GH9	1.27923	1.40764	0.451694	0.877863	0.861926	1.01529	0.405525	1.21868	0.561081	0.790168	0.402693	0.390362	0.454009	0.506835	0.610282	0.734061	1.24385	1.54686	0	0.573036	1.05602	1.04972	0.636004	0.844536	0.864215	1.17867	0.594994	0.352718	0.429178	0	0	0.386677	0.355693	0.427953	0	0.034923	0.0493096	0	0	0	0	0	0	0	0	0	0	0	0
GH29	0	0	0	0	0.117262	0	0.312956	0	0.0429338	0	0	0	0	0	0.348575	0.0333606	0	0	0	0	0.0669773	0.0275371	0	0	0	0.0605192	0	0	0	0	0	0	0	0.212673	0.334254	1.58133	1.1787	1.37373	0.992513	0.941283	0	0.982204	1.31111	1.97993	0.170887	1.12939	0.710085	1.07556	1.06245
GT62	1.9115	1.96303	0.597894	1.95632	1.90786	2.42283	0.982456	1.96238	1.75942	2.06646	1.32554	2.72588	2.57831	2.1114	1.41863	1.82101	1.79839	2.54588	0	2.23704	1.75832	2.07788	1.62725	2.51426	1.13965	1.41385	2.05612	1.71156	1.37928	0.642978	0	2.61457	0.812334	0.0157631	0	0	0	0.123395	0	0.0596144	0	0	0	0	0	0.599386	0	0	0
AA15	1.98266	2.14148	1.81895	2.58414	1.39711	1.66614	1.55095	1.63145	1.20614	1.48775	1.55345	1.02077	1.31516	1.40228	1.68314	1.89812	2.49638	2.35829	2.97261	2.70214	2.89162	3.04953	2.14253	2.03687	2.22837	2.32596	1.90221	2.32863	1.139	2.77462	0	1.83079	0.658455	0.480273	0	0.586805	0	0.14907	0.250017	0	0	0.798705	0.130928	0.200547	1.40961	1.02158	0	0.442603	0.287035
CBM67	0.0901323	0.5062	0.261713	1.05905	0.14827	0.825624	0.340275	0.564315	0.457316	0.905242	0.1412	2.22628	1.52469	0.500874	0.0910133	0.646597	0.40608	0.852386	0	0.50976	0.122049	0.420615	0	0.552398	0.00884463	0.531576	0.00710086	1.41731	0	0.418893	0	0.683851	0	0	0	0	0	0	0	0	0	0	0	0	0	0	0	0	0
CBM50	0	0	0	0	0	0	0	0	0	0	0	0	0	0	0	0	0	0	0	0.0115911	0	0.00899838	0	0	0	0	0	0	0	0	0	0.0289907	0	0	0.465875	0.825661	0.30757	1.04876	0.387539	0.372443	0	0.0241604	0	0.300809	0.374705	1.53326	0	0.145765	0.572791
GT12	0	0	0	0	0	0.270335	0.10066	0.0407398	0	0.0670265	0	0.0616098	0	0	0	0.0610353	0	0	0	0	0	0	0	0	0	0	0	0.368073	0	0	0	0	0	0	1.67751	0.737666	2.71371	1.36624	3.3516	1.65795	0	0.0510531	0	0.878539	1.82931	0.367859	0	1.31975	0.526861
GH5	2.08021	1.00177	1.72946	0.558493	1.68147	1.08126	1.76959	1.92206	1.33991	1.32411	1.201	1.45166	1.23531	1.99807	1.18483	1.36626	1.31684	1.88958	0	1.44048	1.79181	1.73282	1.67251	0.981859	1.65797	0.847707	1.8208	1.19823	0.696863	1.28324	0	0.763063	2.53917	1.89295	0	0.468444	0.403052	0.460099	0.268234	0.451146	0	0.13037	0	0.437082	1.08136	0.274435	0	1.55869	1.3556
CE19	0	0	0	0.062188	0	0	0	0	0	0	0	0	0	0	0	0	0	0	0	0	0	0	0	0	0	0	0	0	0	0	0	0	0.360298	0.104067	1.73708	0.90066	0	0.0703678	0.617827	0.324111	0	0.0883932	0	0.136366	0.436903	0.338331	3.0769	0.563005	0.785824
CBM20	0.58636	0.134082	1.01697	0.691706	0.444061	0.955718	0.966552	0.255187	0.767155	0.696841	0.491351	0.544224	0.443924	0.690999	0.903543	0.754109	0.852542	0.919272	0	0.253287	0.139519	0.690254	0.564876	0.899713	0.493878	0.332143	1.02837	0.592194	0.529281	0	0	0.787191	0	0	0	0	0	0	0	0	0	0	0	0.952385	0	0	0	0	0
GT96	0.766606	1.02487	0.543697	1.17069	0.724031	0.989819	0.758875	0.85442	0.291509	0.332483	0.800018	0.520238	0.585545	0.239812	1.23791	1.14395	0.984828	0.722527	0	0.496762	0.663104	1.02016	1.00183	0.591188	1.16879	1.11808	0.76973	1.056	0.524054	0	0	0.703728	1.17789	2.46002	0.40027	1.32924	1.30741	1.40667	1.86772	2.41936	0	1.95806	0	1.59285	1.84637	2.11106	0	1.27023	1.96383
GT25	0.978655	0.316328	0.258957	0.102036	1.11686	0.768858	1.4693	0.275107	1.25375	0.972598	2.08915	1.42515	1.4361	2.0282	1.70776	1.23988	0.995807	0.441481	0.0343969	1.07108	1.46097	0.76437	1.09929	0.356208	1.4674	0.72194	0.971695	0.592911	0.859285	0	0	1.98114	0.313777	1.27733	0.912697	1.22839	2.5806	1.5344	2.51723	2.09066	1.57628	1.45492	0	1.78168	2.10962	1.16375	2.90095	2.74636	2.44454
AA13	0	0	0	0	0	0	0	0	0	0	0.285951	0	0	0	0	0	0	0	0	0	0.428696	0	0.077408	0	0.0494864	0	0.18317	0	0	0	0	0	1.60737	0.702516	1.73634	2.24028	1.23889	1.04227	0.305622	0.0810036	0	0.611281	0	1.71307	3.44263	4.39004	2.34848	0.285567	0.228729
AA1	0.229729	0.365858	0	0.252891	0.19116	0.174504	0.0303506	0.158158	0.0389434	0.0495991	1.19684	0	0	0.0970259	0.099854	0.145283	0.122499	0.131969	0	0.139171	0.202451	0.61578	0.136781	0.362413	0.143791	0.0413887	0.177259	0.174094	0.117093	0	0	0	0	0	0	0	0	0	0	0	0	0	0	0	0	0	0	0	0
GH15	0	0	0	0.02789	0	0.254515	0.137354	0.439824	0.444705	0.461086	0.692816	0	0.0428828	1.92246	0.259232	0	0.0739548	0.203339	0	0	0.0815706	0.0262873	0.118991	0	0	0.0453863	0	0.124424	0.559881	0	0	0.742506	0	0.0700061	0	0	0	0	0	0	0	0	0	0	0	0	0	0	0
CE7	0	0	0	0	0	0	0	0	0	0	0	0	0	0	0	0	0	0	0	0	0	0	0	0	0	0	0	0	0	0	0	0	0.0360099	0	0	0.0416578	0.0837832	0.381341	0.0437868	0.172561	0	0	0	0	1.2204	0.411042	0	0.164	0
GT64	0.0901973	0.420124	0.241015	0.744613	0.784347	0.764441	0.828485	0.884275	0.581883	0.638491	0.620755	0.286576	1.3858	1.85765	0.248752	1.29173	0.117687	0.617577	0	0.0655426	0.0534129	0.374707	0.241746	0.751643	1.06235	0.67728	0.633411	0.442816	0.423129	0.232644	0	0.237609	2.27172	2.76311	3.29422	3.72225	2.47795	3.20544	1.25964	1.43151	0	0.319069	0.163089	1.65925	4.1259	2.49939	2.7269	1.76542	0.960653
CE2	0	0	0	0	0	0.108637	0	0	0	0.096535	0	0	0.226498	0	0.186726	0.0446634	0.0403899	0	0	0.290759	0	0.11542	0.0938794	0.167617	0.323768	0.0496319	0	0	0	0	0	0	0.097889	0	0.21265	0.314207	1.06145	0.624918	0.174278	0.14673	0	0.453152	0	0.244639	0.358473	0.886934	2.11601	0	0.284686
AA5	0	0.170008	0	0.201067	0.0558977	0.333029	0	0.189018	0.0173824	0.383769	0	0.227244	0.0181897	0	0.0210716	0.325914	0.0121775	0.277604	0	0	0	0.0330868	0	0.918359	0.0526843	0.31612	0	2.19821	0	0.341227	0	0.70238	0	0.348037	0	0	0	0	0	0	0	0	0	0	0	0	0	0	0
GT58	0	0.0569241	0	0.0351833	0	0.0352518	0	0.246899	0.0112113	0.214161	0.0762532	0.422929	0.0432077	0	0	0.195805	0.136823	0.0888905	0	0.036562	0	0.0709176	0	0.0877619	0	0.367368	0	0.129799	0	0.82472	0	0.857211	0.109986	1.38278	1.97587	2.26916	2.62759	4.14114	0.0457167	0.806504	0	0.986927	0	3.13962	1.26928	3.92978	0	0.166311	2.4027
GT68	1.50031	1.1317	2.19668	1.14148	1.66997	1.49223	2.09137	1.28652	1.52002	1.37178	3.12284	1.45613	1.21023	2.00239	2.04767	1.41012	1.69403	1.54351	0	1.98283	1.5709	1.56151	2.57726	1.63101	2.07041	1.60532	1.48066	1.30773	1.54571	0.88639	0	1.49016	2.48044	0.483625	0.282338	0.704925	1.34413	0.700387	0.924109	2.13524	0	0.960431	0	0.485643	1.49911	1.39414	0	0.707501	1.49148
GT32	1.50643	0.968323	0.71296	0.866813	1.30896	0.675416	1.18436	0.875758	0.981271	1.13245	1.43738	1.28878	0.676541	1.00085	1.47391	0.516473	1.15575	1.24027	0	1.53341	1.67165	1.13735	0.534784	0.989705	1.3966	0.960587	1.37225	0.408598	1.58556	0.578018	0	1.84369	0.605451	1.3102	2.02256	0.643763	1.24582	1.55403	2.30456	2.55122	0	1.39326	0	1.35282	1.5555	1.95718	2.44302	1.55449	2.2932
GH51	0	0	0	0	0	0	0	0	0	0	0	0	0	0	0	0	0	0	0	0	0	0	0	0	0	0	0	0	0	0	0	0	0	0	0	0	0.156859	0.25547	1.3867	0.740868	0	0	0	0	0	0	0	0.157856	0.425452
GH76	0	0	0	0	0.16618	0	0	0.2722	0.609125	0	0	0.244543	0	0	0	0	0	0.0408736	0	0	0	0.0800496	0	0	0.0358858	0.0656637	0	0	0.239236	0	0	1.16378	0	0	0.690963	0.163703	1.74272	0.997294	2.97618	1.48186	0	0.801563	0	0.8483	0	0.0900186	0	0	0.291765
GT23	0	0	0	0	0	0	0	0	0	0.0718697	0.364036	0	0	0	0.0728413	0.113681	0	0.103911	0	0	0.0937198	0.0363138	0.071414	0	0.110686	0	0.647116	0.044346	0	0	0	0	0.319639	0.398008	0	0.0974903	0.877336	0.333073	1.71247	1.06547	0	0.710022	0	0.375891	0.830667	0.327964	0	0.379301	0.407295
GH43	0.068461	0.8211	0	0.0835381	0	0.616665	0.543598	0.126775	0	0.435914	0.261872	1.14365	0.85356	0.274426	0.603676	0.878734	0.154166	0.408412	0	1.19493	0.430156	1.16513	0.562109	0.360634	0	0.509183	0.885032	1.07246	0.480576	1.26834	0	0.389413	0.138189	0.29723	0	0.139937	0	0.29523	0	0.478583	0	0.138118	0	0	0	0	0	0	0
PL20	0	0	0	0.120126	0	0.401173	0	0	0	0	0	0.166282	0.316511	0	0.037508	0.345405	0.241351	0.162786	0	0	0	0.26143	0	0	0	0.113377	0	0.557311	0	0	0	0.147684	0	0.526728	0	0	0	0	0	0	0	0	0	0	0	0	0	0	0
GH13	0.153284	0.0237005	0	0.228532	0.246657	0.130964	0.486133	0.188451	0	0.0366697	0	0	0.324845	0.59021	0.199789	0.351035	0.272746	0.560052	0	0.420467	0.538763	0.600995	0.613454	0.155459	0.217596	0.459673	0.653384	0	0	0.817668	0	0.48976	0	1.01801	0	0	0.134536	0.411105	0	0.142538	0	0	0	0	0	0	0	0.259169	0.0745986
GT110	0.0421619	0	0	0	0	0	0	0	0	0	0	0	0	0	0.141204	0	0	0	0	0	0	0	0.0181876	0	0	0	0	0	0	0	0	0	0.0795727	0.0947405	0	0.135656	0.486234	0	0.230014	0.0801697	0	0	0	0	0	0	2.15808	0.282822	0.336641
CBM1	3.10446	2.09107	4.20021	2.20377	2.8636	1.91377	2.98742	1.54038	3.19638	2.07577	3.67966	1.98999	2.87688	3.14777	3.06022	2.08619	3.63476	2.12557	4.61814	2.36957	3.56164	2.1901	2.30115	1.68235	2.64713	2.68221	2.23559	1.53793	2.46844	3.47578	3.08482	2.52202	3.2809	3.68711	2.32045	3.37385	2.18563	2.26611	1.22208	0.931054	4.27159	4.80936	4.41043	3.79112	3.59765	3.70928	1.57199	2.02932	2.48653
GH20	0.124006	0.61906	0	0.695408	0.322711	0.403012	0	0.113474	0	0.210315	0.0216118	0.0465651	0.270716	0.148113	0.307592	0.440119	0.0369751	0.134769	0	0.157076	0.463436	0.214457	0.228734	0.490737	0.0405097	0.802495	0.098356	0.60028	0.164264	0	0	0	0	0.548205	0.835706	0.771481	1.46671	0.729762	0.530183	0.759342	0	0.106337	0	0.608846	1.31425	0.370592	0.122047	0.444844	0.108969
GT109	0.2037	0.341446	0.275257	0.231938	0	0.346714	0.319234	0.69301	0.551737	0.510836	0.0688392	0.353858	0.289744	0.315143	0.224832	0.718607	0.0326099	0.314062	0	0	0.0184306	0	0.436072	0.190537	0.129664	0.0493151	0.233958	0.342749	0.251944	0.1774	0	0.54271	0	0	0.848738	0.0762844	0.559098	0.513169	0.694584	0.424208	0	0.348332	0	0.131842	0.842354	0.327825	1.33367	0.724881	0.474883
CE14	0	0.029528	0	0	0	0	0.0267114	0	0	0	0	0	0	0	0	0	0	0	0	0	0	0	0	0	0	0	0	0	0	0	0	0	0	0.11331	0	0.407675	0.0459634	0	0	0	0	0	0	0	0.295455	0	0	0	0.233601
CE3	0.784647	1.2168	0.340938	1.06287	0.359332	0.913075	1.31568	0.750787	0.6686	0.78373	1.0822	0.917428	1.35873	1.1268	0.670837	1.12588	0.994154	1.00411	0	1.18016	0.736321	0.947244	0.992033	1.24972	0.496686	0.417562	1.05546	1.07126	0.75185	0.0366109	0	1.15982	0.223096	0.168071	1.22921	0.212843	0.536931	0.122477	0.826338	0.582911	0	0.324242	0	0.326874	1.49854	0.0453624	0.551236	0.397588	0.118449
GT22	0	0	0	0	0	0	0	0	0	0	0	0	0.262163	0	0	0	0	0	0	0	0	0	0	0	0	0	0	0	0	0	0	0	0	0	0	0	0.0459634	0.196106	0.812028	0.0487867	0	0	0	0	0.447457	0.633346	0	0	0
CE8	0	0	0	0	0	0	0	0	0	0	0	0	0	0	0	0	0	0	0	0	0	0	0	0	0	0	0	0	0	0	0	0	0	0	0	0.80757	0.114556	0.245921	0	0.233407	0	0.167795	0	0.0490109	0	0	0	0.222052	0
GH93	0	0	0	0	0	0	0	0	0	0	0	0	0	0	0	0	0	0	0	0	0	0	0	0	0	0	0	0	0	0	0	0	0	0	0	0	0.101823	0.114005	0	0	0	0.345859	0	0.312078	0	0	0	0	0.056175
GH3	0	0	0	0	0	0	0	0	0	0	0	0	0	0	0	0	0	0	0	0	0.12082	0	0	0	0	0	0	0	0	0	0	0	0.366649	0.411093	0	0.205483	0.854851	0.950174	0.113312	0.483632	0	0.0891496	0	0	0.623521	0.203504	0	0.202243	0.165744
CBM5	0	0	0	0	0	0	0	0	0	0	0.873308	0	0	0	0	0	0	0	0	0	0	0	0	0	0.105974	0	0	0	0.466856	0	2.37066	0	2.14829	0	0	0	0	0	0	0	0	0	0	0	0	0	0	0	0
GT50	0	0	0	0.453781	0	0	0	0.0749724	0	0.0536088	0	0	0	0	0	0	0	0	0	0	0	0	0	0	0	0	0	0	0	0	0	0	1.29689	0.958463	1.61569	1.30147	0.787486	0	0	0.470627	0	1.00449	0	0	0.327537	0	1.3829	0	0
CBM9	0.0753256	0.213705	0	0.114447	0	0.392246	0.174098	0.251723	0	0.0861652	0	0.298529	0.855908	0.145265	0.0179533	0.163296	0.030891	0.076115	0	0.106173	0.0232261	0	0.0280793	0.333317	0.109878	0.121399	0.0450906	0.154242	0.0101841	0	0	0.304359	0.180061	0.442817	0	0	0	0	0	0	0	0	0	0	0	1.23812	0	0	0
GT8	1.14559	1.9241	2.3954	2.9231	1.54396	1.87854	1.74521	2.35639	1.8242	2.33291	1.72158	2.08188	2.60085	1.39864	1.87292	2.08383	1.58581	1.87153	0	1.38808	1.23058	1.38755	1.92576	2.43008	1.93441	1.96836	1.26016	2.5266	1.84109	0.906218	0	1.45228	2.02911	2.70323	3.78498	3.44473	3.35717	3.62108	2.69378	2.87382	0	1.00345	0.528447	1.48162	3.63117	2.27451	2.43782	2.14628	1.80999
PL7	0.228402	0.968146	0	0.677309	0	0.051007	0	0.225026	0.0657312	0.0787825	0	0	0	0	0	0.144247	0	0	0	0.390191	0.149631	0.0851803	0	0.257581	0.0904795	0.534453	0.107641	0	0.256357	0.13422	0	0.138599	1.34027	0	0	0	0	0	0	0	0	0.367156	0	0.0695952	0	0	0	0	0
GH117	0.276802	0	0	0	0	0	0	0	0	0	0.433349	0	0	0	0.151373	0	0.149596	0	0	0	0.268825	0	0.0428689	0	0.594604	0.285603	0.0415684	0	0	0	0	0	0	0.0570547	0.403542	0.499221	0.14965	0.895538	0	0.195549	0	0.0576675	0	0	0	0.314626	0	0.150602	0
GH16	0.324115	0.214677	0.582808	0.103076	0.224751	0.025404	1.02744	0.258822	0.594397	0.570818	0.663381	0.935605	0.660202	0.947366	0.389691	0.54134	0	0.571602	0	0.285639	0.471043	1.04361	0.626377	1.10331	0.218688	0.85319	0.691801	0.543131	0.297829	0	0	0.747583	0.515427	0.489007	1.84606	0.7934	1.11668	0.862132	1.14087	0.577759	0	1.29875	0	1.76068	1.16292	0.179504	1.12749	0.189105	1.2445
GT114	0.0632811	0	0.336259	0.151593	0.0176455	0.277352	0	0	0	0	0	0	0	0	0.0897191	0.0167767	0.276478	0.0189458	0	0	0	0	0.253166	0.453788	0.0166184	0.0305769	0.0655434	0	0	0	0	0	0	0	0	0.135656	0.257589	0.286648	1.17232	0.838422	0	1.03951	0	0.316937	0	0	0	2.78737	0.710892
GH30	1.15311	1.2573	2.05339	1.22768	2.11302	1.3164	2.20065	1.53667	1.75071	1.72496	2.01904	1.68006	2.03006	1.75672	1.62672	1.13892	2.02607	1.35145	0	1.52743	1.892	1.54235	1.78374	1.5737	1.45037	1.586	2.4	1.96556	1.32336	0.976272	0	1.66943	0.858577	1.70164	2.64263	1.49982	1.9043	0.998288	1.15167	1.26028	0	0.391206	0	0.780299	1.64091	0.510981	0	0.579289	0.893246
GT34	0.08974	0.712965	0.472542	1.36621	0.256834	1.44956	0.193912	1.14656	0	1.47235	0.838945	1.23294	1.68926	0.552005	0.181659	2.05392	0.393284	1.61915	0	0.275903	0.857493	0.682249	0.957879	1.67573	1.09521	1.18648	0.224922	0.910077	0.364146	0	0	0.215055	0.306627	0.656616	0	1.37517	0.740875	0.758411	0.209532	0.433676	0	0.156838	0	0.179922	0	0.229328	0	0	0.304933
GT75	0	0	0	0	0	0	0	0	0	0	0	0	0	0	0	0	0	0	0	0	0	0	0	0	0	0	0	0.122336	0	0	0	0	0	0	0.137573	1.15732	0.341222	0.346482	0	0	0	0	0	0.173139	0.0505806	0.411042	0	0	0
GH141	0	0	0	0	0	0	0	0	0	0	0	0	0	0	0	0	0	0	0	0	0	0	0	0	0	0	0	0	0	0	0	0	0	0	0	0	0	0	0	0	0	0	0	0	0	0.164464	0	0	0
AA16	0	0	0	0	0	0	0	0	0	0	0	0	0	0	0	0	0	0	0	0	0	0	0	0	0	0	0	0	0	0	0	0	0.0677434	0	0	0	0	0	0	0	0	0.545341	0	0	0	0	0	0	0
CE13	0	0	0	0	0	0	0	0	0	0	0	0	0	0	0	0	0	0	0	0	0	0	0	0	0	0	0.0707295	0	0	0	0	0	0.421194	1.15648	0	0	0	0	0	0	0	0	0	0	0	0	0	0	0
AA2	1.89733	0.036991	1.73585	0	0.241062	0.0160059	0.639517	0	0	0.0996919	1.08898	0	0.0292454	0.422524	1.73242	0.0218065	1.32822	0.250718	0	0	0.326219	0.296907	0.495887	0	0.351998	0.249627	0.051458	0	0.956341	0	0	0.718106	0	0.149688	0	0	0	0	0	0	0	0	0	0	0	0	0	0	0
AA7	0.724105	0.163288	0.192385	0.082906	0.0567616	0.189525	0.626012	0.573146	0.035096	0.332462	0	0	0	0	0.534737	0.082533	0.522302	0.180244	0	0	0.0458377	0	0.739998	0.0389435	0.0180545	0.0383734	0.0501388	0	0	0	0	0.0482044	0	0	0	0	0	0	0	0	0	0	0	0	0	0	0	0	0
GH18	1.96037	1.00335	0.463293	1.37091	1.0999	0.727737	0.559296	1.32191	1.26685	0.523209	0.210511	0.624809	0.573007	0.194069	0.529599	1.06465	0.827296	0.671246	0	1.21951	0.20612	0.48672	0.437171	0.328894	0.649341	0.653453	0.574232	0.90758	0.216591	1.55122	0	0.52841	1.64254	1.6734	1.41228	1.12789	1.76556	1.51642	1.53581	2.31346	0	2.7954	1.18839	2.18913	1.52092	1.75028	0.62277	4.88937	4.30165
GH135	1.54099	0.463849	0.880592	1.24804	0	0.785465	1.29113	0.473673	1.59459	1.17962	0.269349	0.276311	0.459854	0.130693	0.467391	0.884207	0.578574	0.149488	0	0	0.211259	0.181196	1.88095	1.45029	1.48703	0.0990739	0	0	0	0	0	0	2.01458	0.146104	0	0.423044	0.352066	0.371294	0.15581	0.156006	0	0.234851	0	0.598016	0.473089	0.457821	0	0	0.137561
CE4	0.431481	0.673762	0	0.0231013	0.341636	0.248184	0.827173	0.504458	0.924305	0.433675	0.0769742	0	0.286916	0.744653	0.891758	0.388003	0.543594	0	0	0	0.0410113	0	0.375353	0.238522	0.524803	0.512435	0.0737195	0.426819	0	0	0	0	0.136931	0.0448783	0	0	0.719715	0.168945	0.372007	0.576188	0	0.0866774	0	1.03768	0	0.969582	0	0	0.556423
CBM42	0.135314	0.0799149	0	0.0623658	0.14789	0	0	0.140128	0	0	0	0	0	0	0	0.23824	0	0	0	0	0.0732785	0	0	1.01093	0	0	0	0	0.663394	2.0713	0	0	0	0	0	0	0	0	0	0	0	0	0	0	0	0	0	0	0
PL38	0.486317	0.317799	0	0.126331	0.346602	0.0348712	0	0.0119675	0.171433	0.0393646	0.103361	0.537921	0	0.323962	0.354734	0.343174	0.0323789	0	0	0	0.0122253	0.205319	0	0	0	0	0.0991488	0.444889	0	0	0	0	0	0	0.885893	0.675631	0.0608382	0.289169	0.274326	0	0	0	0	0.454962	0	0.713774	2.64276	0	0
GT31	0.242987	0	0	0.100231	0.837943	0.475354	0.039759	0.138966	0.322375	0.167765	0.449357	0.124825	0.184326	0.20155	0.79974	0.524688	0.151708	0.537866	0	0.377451	0.780101	0.683364	0.0290216	0.511374	0.670573	0.566416	0.387277	0.178327	0.316131	0	0	0.935528	0.422481	0.783907	0.699202	1.71199	0.246727	0.143864	0.481094	0.0697584	0	0.260693	0	0.413655	0	0	0	0	0.553707
CBM47	0	0	0	0	0	0	0.2555	2.34371	0.0317667	0.60755	0	0	0	0	0.0460403	0.00496627	0.0267041	0.139238	0	0	0.0496632	0.702899	0	0.415028	0	0	0	0	0	0	0	0	0	0	0	0	0	0	0	0	0	0	0	0	0	0	0	0	0
PL14	0	0	0	0	0	0	0	0	0.419729	0	0	0	0	0.143309	0	0	0.476304	0	0	0	0	0	0.184543	0	0.0663936	0	0.0960701	0	0	0	0	0	0	0	0	0	0	0	0	0	0	0	0	0	0	0	0	0	0
GH11	0	0.361053	0.447866	0.581363	0.391267	0.0500551	0.45563	0	0	0.311266	0	0	0.263175	0	0.120379	0	0	0	0	0	0	0.0234492	0.0881059	0	0	0.251224	0	0.200832	0	0	0	0	0	0	0	0	0	0	0	0	0	0	0	0	0	0	0	0	0
GT57	0	0	0	0	0	0	0	0.0505639	0.0324479	0.438668	0.269367	0.315582	0.0683193	0.282427	0.0201409	0.281283	0.11236	0	0	0	0	0.122565	0.811326	0	0.0503815	0	0	0	0	0	0	0.25311	0	0	0	0.0446776	0	0	0	0	0	0	0	0	0	0	0	0	0
GT90	1.2464	0.493325	1.14795	0.76594	0.885421	1.14206	0.459168	0.849557	1.19484	1.28674	0.500465	0.698322	1.07938	0.729686	1.15854	0.658955	1.23054	0.711752	0	0.260187	1.21432	0.486959	0.912631	1.62463	1.69305	1.47588	0.126413	0.712421	0	0	0	0.855133	1.9618	1.27172	2.79437	3.0106	1.82174	1.56061	1.44366	2.47183	0	1.09617	0	0.91516	0.626833	1.85182	1.32358	1.11542	1.71358
GH10	0.736167	1.45633	0	1.38099	0.299623	1.87806	2.12013	0.646324	1.18207	1.65957	0.735906	1.2419	1.21924	0.558757	0.589872	1.46874	1.24656	1.70044	0	1.35259	1.02818	1.25975	1.39699	1.52708	0.977293	1.41321	0.7352	1.70373	1.48294	0.312882	0	0.6244	0.847254	1.56423	0	0.668371	1.36915	1.11907	2.27792	1.45822	0	0.540857	0	0.463627	0.990751	1.39577	0	0	0.57837
GH7	1.47389	1.84816	1.34646	1.78006	1.58032	1.75991	1.45276	2.3172	0.903007	1.2895	1.26897	1.16362	1.23648	1.06745	2.11567	2.25875	1.1257	1.62347	0	1.71951	1.27996	1.68808	1.23791	1.53374	1.07217	1.48098	1.23542	0.77859	2.50841	1.59905	3.32992	1.24549	0.683357	1.41083	1.05029	1.13656	1.70651	0.761376	1.29921	0.571142	0	1.08893	1.71883	0.844779	1.13478	0.992664	0	0.905647	1.87511
GT17	0.983038	0.723984	0	0.495917	0.726304	1.92931	0.137755	1.02325	0.110029	1.37897	0.706996	1.13836	0.6489	1.05607	0.68246	1.04267	0.922317	0.444672	0	0	0.601422	0.17624	0.676456	1.28949	1.10674	0.873245	0.617919	0.510658	1.86787	0	0	0.62097	0	0.605461	0	0.0589138	0.0529319	0.0655204	0.3975	0.397961	0	0.137792	3.25795	0.491884	0	0	0	0	0.685913
GH6	0	0	0	0	0	0	0	0	0.0470098	0.0792308	0	0.107944	0.272639	0.0439301	0	0	0	0	0	0	0	0.279574	0.144261	0	0.204694	0.276659	0	0.271436	0	0	0	0	0.107817	0	0	0	0	0	0	0	0	0	0	0	0	0	0	0	0
CBM4	0.231513	0	0	0.0661521	0	0.0247782	0.0516452	0	0.189937	0	0	0	0.287987	0	0.262149	0	0.259185	0.453617	0	0	0	0.256409	0	0.419674	0.0509963	0.0702416	0.194522	0	0	0	0	0	0	0	0	0	0	0	0	0	0	0	0	0	0	0	0	0	0
GT69	2.06115	0.834673	0.883237	0.457642	0.873597	0.900405	0.581349	0.529594	0.991429	1.01238	1.24716	0.69928	0.30943	0.709656	1.0769	0.568871	0.970852	1.18244	0	0.735464	0.864037	0.531321	0.733882	0.450854	1.33879	1.29415	0.708984	0.877728	2.56546	1.06877	0	0.22556	0	0.648915	0	0.723687	1.67246	1.05469	0.889762	0.67208	0	0.0413975	0	0.716515	0	1.11517	0	0.689399	1.53798
GT15	1.04283	0.707275	1.02323	0.483994	1.97199	1.42896	1.31566	0.719701	1.62104	1.55247	2.06114	0.779512	1.21028	2.66869	1.96366	1.44512	1.5812	0.892929	0	0.76982	1.75723	1.05591	1.02672	0.917985	1.58161	0.900956	1.52767	0.663051	1.42927	0.496946	0	1.32328	2.43658	0.995674	1.70194	0.364904	2.32089	1.37549	2.40702	2.22185	0	0.188216	1.4483	0.233434	0.707182	0.136573	2.70791	1.50278	1.71407
GH28	0.542345	0	0	0.0369738	0.296824	0.397632	0.636223	0.168131	0	0.593632	0.513372	1.06933	0.356004	0.255454	0.523043	0.222489	0.05793	0.318629	0	1.00478	0.235698	0.22841	0.793844	0.208238	0.682766	0.233707	0.5645	1.27962	0.230021	0.346247	3.04272	0.779521	0.584203	0.930543	0.370664	0.419934	0.302987	0.0812319	0.76845	0.545139	0	0.0821228	0	0.124057	0.194913	0.322592	0	0.0964538	0.173272
GT2	0.067042	0.621521	0.105492	0.833602	0.388827	0.557068	0.182732	1.09817	0.128598	0.416025	1.19069	1.28747	1.10262	1.2869	0.311324	0.368463	0.644113	1.21749	0	1.41345	0.602661	1.19517	1.13364	1.32758	0.180045	0.818428	1.16888	0.67864	1.43617	0.362935	0	1.31723	0.067564	0.812156	0.564764	0.43368	0.141255	0.668957	0.461728	1.06963	0	0.461522	0	1.99905	0.462289	0.886776	0	0.624462	1.01398
AA11	1.42471	0.646639	1.03768	0.656494	1.69502	0.868935	1.60111	1.09506	2.30054	0.918874	0.919849	0.892631	1.26587	1.83836	1.63327	0.945963	1.37148	0.207031	0	0.236206	0.853281	0.124238	0.944542	0.817287	1.16728	0.551808	2.84825	0.389761	0.896762	0.0705373	0	1.94236	0.422043	0.822017	0	0.341213	1.73143	1.82067	1.80658	2.34002	0	0.0857519	0	1.24771	0.927509	0.633619	0	1.07816	0.364347
CBM32	0	0	0	0.754243	0	0	0	0	0	0	0	0.342996	0.683681	0.180799	0.00989387	0.120734	0	0	0	0.431573	0	0.0768957	0	0.410819	0.362051	0.216953	0.0499254	0.533016	0	0	0	0	0	0	0	0	0.0854933	0	0	0	0	0	0	0	0	0	0	0	0
Showing 1 to 30 of 81 entries, 53 total columns
[truncated: 7 more columns]

## Sheet: Fig. 4C
Sample	Group	CAZyme class	Value
At1_DM_3_3	NP_PA	GH128	1.0244
At1_DM_3_22	NP_FL	GH128	5.72605
At1_DM_4_3	NP_PA	GH128	14.5054
At1_DM_4_22	NP_FL	GH128	8.08929
At1_DM_6_3	NP_PA	GH128	4.03103
At1_DM_6_22	NP_FL	GH128	6.08702
At1_DM_7_3	NP_PA	GH128	0.488686
At1_DM_7_22	NP_FL	GH128	2.90445
At1_DM_9_3	NP_PA	GH128	5.08332
At1_DM_9_22	NP_FL	GH128	2.45593
At1_DM_10_3	NP_PA	GH128	3.65567
At1_DM_10_22	NP_FL	GH128	4.97573
At1_DM_12_3	NP_PA	GH128	14.5859
At1_DM_12_22	NP_FL	GH128	2.59075
At1_DM_14_3	NP_PA	GH128	5.36529
At1_DM_14_22	NP_FL	GH128	6.34052
At1_DM_15_3	NP_PA	GH128	3.41743
At1_DM_15_22	NP_FL	GH128	2.62296
At1_DM_16_3	NP_PA	GH128	0
At1_DM_16_22	NP_FL	GH128	19.9363
At1_DM_18_3	NP_PA	GH128	23.6138
At1_DM_18_22	NP_FL	GH128	13.2639
At1_DM_19_3	NP_PA	GH128	3.33828
At1_DM_19_22	NP_FL	GH128	15.9753
At1_DM_22_3	NP_PA	GH128	0.594695
At1_DM_22_22	NP_FL	GH128	3.00798
At1_SR_6_3	NP_PA	GH128	9.79956
At1_SR_6_22	NP_FL	GH128	14.0615
At1_SR_9_3	NP_PA	GH128	21.1388
At1_SR_9_22	NP_FL	GH128	12.8877
At1_SR_10_22	NP_FL	GH128	43.5931
At1_SR_12_22	NP_FL	GH128	10.374
At1_SR_24_3	NP_PA	GH128	1.87629
At1_SR_24_22	NP_FL	GH128	0
At2_DM_1_3	P_PA	GH128	0
At2_DM_2_22	P_FL	GH128	0
At2_DM_3_3	P_PA	GH128	0
At2_DM_3_22	P_FL	GH128	0
At2_DM_4_3	P_PA	GH128	0
At2_DM_4_22	P_FL	GH128	0
At2_DM_6_3	P_PA	GH128	0
At2_DM_6_22	P_FL	GH128	0
At2_DM_7_3	P_PA	GH128	0
At2_DM_7_22	P_FL	GH128	0
At2_DM_9_3	P_PA	GH128	0
At2_DM_9_22	P_FL	GH128	0
At2_DM_10_3	P_PA	GH128	0
At2_DM_11_3	P_PA	GH128	0
At2_DM_11_22	P_FL	GH128	0
At2_DM_12_3	P_PA	GH128	0
At2_DM_12_22	P_FL	GH128	0
At2_DM_13_3	P_PA	GH128	0
At2_DM_13_22	P_FL	GH128	0
At1_DM_3_3	NP_PA	GH45	0.278822
At1_DM_3_22	NP_FL	GH45	0.0962713
At1_DM_4_3	NP_PA	GH45	0.285737
At1_DM_4_22	NP_FL	GH45	0.972673
At1_DM_6_3	NP_PA	GH45	4.43435
At1_DM_6_22	NP_FL	GH45	2.25777
At1_DM_7_3	NP_PA	GH45	2.88893
At1_DM_7_22	NP_FL	GH45	1.94798
At1_DM_9_3	NP_PA	GH45	2.30597
At1_DM_9_22	NP_FL	GH45	0.990988
At1_DM_10_3	NP_PA	GH45	6.81423
At1_DM_10_22	NP_FL	GH45	2.05298
At1_DM_12_3	NP_PA	GH45	2.01687
At1_DM_12_22	NP_FL	GH45	1.26767
At1_DM_14_3	NP_PA	GH45	1.89859
At1_DM_14_22	NP_FL	GH45	4.19808
At1_DM_15_3	NP_PA	GH45	4.30534
At1_DM_15_22	NP_FL	GH45	4.81488
At1_DM_16_3	NP_PA	GH45	0
At1_DM_16_22	NP_FL	GH45	2.03322
At1_DM_18_3	NP_PA	GH45	2.73177
At1_DM_18_22	NP_FL	GH45	2.39293
At1_DM_19_3	NP_PA	GH45	6.3188
At1_DM_19_22	NP_FL	GH45	5.02339
At1_DM_22_3	NP_PA	GH45	3.3275
At1_DM_22_22	NP_FL	GH45	1.7578
At1_SR_6_3	NP_PA	GH45	1.25684
At1_SR_6_22	NP_FL	GH45	2.45965
At1_SR_9_3	NP_PA	GH45	1.20766
At1_SR_9_22	NP_FL	GH45	0
At1_SR_10_22	NP_FL	GH45	0
At1_SR_12_22	NP_FL	GH45	2.34244
At1_SR_24_3	NP_PA	GH45	0.126183
At1_SR_24_22	NP_FL	GH45	0
At2_DM_1_3	P_PA	GH45	0
At2_DM_2_22	P_FL	GH45	0
At2_DM_3_3	P_PA	GH45	0
At2_DM_3_22	P_FL	GH45	0
At2_DM_4_3	P_PA	GH45	0
At2_DM_4_22	P_FL	GH45	0
At2_DM_6_3	P_PA	GH45	0
At2_DM_6_22	P_FL	GH45	0
At2_DM_7_3	P_PA	GH45	0
At2_DM_7_22	P_FL	GH45	0
At2_DM_9_3	P_PA	GH45	0
At2_DM_9_22	P_FL	GH45	0
At2_DM_10_3	P_PA	GH45	0
At2_DM_11_3	P_PA	GH45	0
At2_DM_11_22	P_FL	GH45	0
At2_DM_12_3	P_PA	GH45	0
At2_DM_12_22	P_FL	GH45	0
At2_DM_13_3	P_PA	GH45	0
At2_DM_13_22	P_FL	GH45	0
At1_DM_3_3	NP_PA	GH7	3.24479
At1_DM_3_22	NP_FL	GH7	0
At1_DM_4_3	NP_PA	GH7	6.41301
At1_DM_4_22	NP_FL	GH7	0.727681
At1_DM_6_3	NP_PA	GH7	1.24807
At1_DM_6_22	NP_FL	GH7	0.662388
At1_DM_7_3	NP_PA	GH7	0.983482
At1_DM_7_22	NP_FL	GH7	0
At1_DM_9_3	NP_PA	GH7	0
At1_DM_9_22	NP_FL	GH7	0
At1_DM_10_3	NP_PA	GH7	1.34364
At1_DM_10_22	NP_FL	GH7	0
At1_DM_12_3	NP_PA	GH7	1.11489
At1_DM_12_22	NP_FL	GH7	1.7541
At1_DM_14_3	NP_PA	GH7	3.9187
At1_DM_14_22	NP_FL	GH7	0
At1_DM_15_3	NP_PA	GH7	0
At1_DM_15_22	NP_FL	GH7	0
At1_DM_16_3	NP_PA	GH7	0
At1_DM_16_22	NP_FL	GH7	0
At1_DM_18_3	NP_PA	GH7	0.153117
At1_DM_18_22	NP_FL	GH7	0
At1_DM_19_3	NP_PA	GH7	1.1016
At1_DM_19_22	NP_FL	GH7	0
At1_DM_22_3	NP_PA	GH7	0
At1_DM_22_22	NP_FL	GH7	0
At1_SR_6_3	NP_PA	GH7	0
At1_SR_6_22	NP_FL	GH7	0
At1_SR_9_3	NP_PA	GH7	0
At1_SR_9_22	NP_FL	GH7	0
At1_SR_10_22	NP_FL	GH7	0
At1_SR_12_22	NP_FL	GH7	0
At1_SR_24_3	NP_PA	GH7	0
At1_SR_24_22	NP_FL	GH7	0
At2_DM_1_3	P_PA	GH7	5.83435
At2_DM_2_22	P_FL	GH7	0.537302
At2_DM_3_3	P_PA	GH7	14.0228
At2_DM_3_22	P_FL	GH7	5.91749
At2_DM_4_3	P_PA	GH7	10.0582
At2_DM_4_22	P_FL	GH7	11.9216
At2_DM_6_3	P_PA	GH7	0
At2_DM_6_22	P_FL	GH7	0.120302
At2_DM_7_3	P_PA	GH7	0
At2_DM_7_22	P_FL	GH7	0.604152
At2_DM_9_3	P_PA	GH7	5.54027
At2_DM_9_22	P_FL	GH7	0
At2_DM_10_3	P_PA	GH7	0
At2_DM_11_3	P_PA	GH7	2.93405
At2_DM_11_22	P_FL	GH7	0
At2_DM_12_3	P_PA	GH7	11.4781
At2_DM_12_22	P_FL	GH7	5.70098
At2_DM_13_3	P_PA	GH7	0
At2_DM_13_22	P_FL	GH7	0
At1_DM_3_3	NP_PA	CBM9	0.709245
At1_DM_3_22	NP_FL	CBM9	1.88913
At1_DM_4_3	NP_PA	CBM9	0
At1_DM_4_22	NP_FL	CBM9	1.27245
At1_DM_6_3	NP_PA	CBM9	0
At1_DM_6_22	NP_FL	CBM9	2.96808
At1_DM_7_3	NP_PA	CBM9	1.71975
At1_DM_7_22	NP_FL	CBM9	1.61386
At1_DM_9_3	NP_PA	CBM9	0
At1_DM_9_22	NP_FL	CBM9	0.756237
At1_DM_10_3	NP_PA	CBM9	0
At1_DM_10_22	NP_FL	CBM9	2.44628
At1_DM_12_3	NP_PA	CBM9	6.09229
At1_DM_12_22	NP_FL	CBM9	1.05438
At1_DM_14_3	NP_PA	CBM9	0.155736
At1_DM_14_22	NP_FL	CBM9	1.60912
At1_DM_15_3	NP_PA	CBM9	0.278142
At1_DM_15_22	NP_FL	CBM9	0.629353
At1_DM_16_3	NP_PA	CBM9	0
At1_DM_16_22	NP_FL	CBM9	0.867343
At1_DM_18_3	NP_PA	CBM9	0.18282
At1_DM_18_22	NP_FL	CBM9	0
At1_DM_19_3	NP_PA	CBM9	0.240786
At1_DM_19_22	NP_FL	CBM9	2.96337
At1_DM_22_3	NP_PA	CBM9	0.872002
At1_DM_22_22	NP_FL	CBM9	0.664651
At1_SR_6_3	NP_PA	CBM9	0.258137
At1_SR_6_22	NP_FL	CBM9	0.963771
At1_SR_9_3	NP_PA	CBM9	0.119686
At1_SR_9_22	NP_FL	CBM9	0
At1_SR_10_22	NP_FL	CBM9	0
At1_SR_12_22	NP_FL	CBM9	2.09157
At1_SR_24_3	NP_PA	CBM9	1.51316
At1_SR_24_22	NP_FL	CBM9	2.35667
At2_DM_1_3	P_PA	CBM9	0
At2_DM_2_22	P_FL	CBM9	0
At2_DM_3_3	P_PA	CBM9	0
At2_DM_3_22	P_FL	CBM9	0
At2_DM_4_3	P_PA	CBM9	0
At2_DM_4_22	P_FL	CBM9	0
At2_DM_6_3	P_PA	CBM9	0
At2_DM_6_22	P_FL	CBM9	0
At2_DM_7_3	P_PA	CBM9	0
At2_DM_7_22	P_FL	CBM9	0
At2_DM_9_3	P_PA	CBM9	0
At2_DM_9_22	P_FL	CBM9	0
At2_DM_10_3	P_PA	CBM9	0
At2_DM_11_3	P_PA	CBM9	0
At2_DM_11_22	P_FL	CBM9	0
At2_DM_12_3	P_PA	CBM9	0
At2_DM_12_22	P_FL	CBM9	0
At2_DM_13_3	P_PA	CBM9	0
At2_DM_13_22	P_FL	CBM9	0
At1_DM_3_3	NP_PA	AA15	16.7146
At1_DM_3_22	NP_FL	AA15	10.202
At1_DM_4_3	NP_PA	AA15	2.43842
At1_DM_4_22	NP_FL	AA15	19.5076
At1_DM_6_3	NP_PA	AA15	12.4932
At1_DM_6_22	NP_FL	AA15	5.22548
At1_DM_7_3	NP_PA	AA15	7.00103
At1_DM_7_22	NP_FL	AA15	3.74055
At1_DM_9_3	NP_PA	AA15	9.25517
At1_DM_9_22	NP_FL	AA15	11.5886
At1_DM_10_3	NP_PA	AA15	5.71107
At1_DM_10_22	NP_FL	AA15	6.97707
At1_DM_12_3	NP_PA	AA15	4.08832
At1_DM_12_22	NP_FL	AA15	4.56323
At1_DM_14_3	NP_PA	AA15	4.23636
At1_DM_14_22	NP_FL	AA15	6.72952
At1_DM_15_3	NP_PA	AA15	17.4331
At1_DM_15_22	NP_FL	AA15	13.286
At1_DM_16_3	NP_PA	AA15	0
At1_DM_16_22	NP_FL	AA15	31.6667
At1_DM_18_3	NP_PA	AA15	19.068
At1_DM_18_22	NP_FL	AA15	9.51074
At1_DM_19_3	NP_PA	AA15	10.83
At1_DM_19_22	NP_FL	AA15	9.91819
At1_DM_22_3	NP_PA	AA15	31.2314
At1_DM_22_22	NP_FL	AA15	23.0524
At1_SR_6_3	NP_PA	AA15	9.36606
At1_SR_6_22	NP_FL	AA15	15.1692
At1_SR_9_3	NP_PA	AA15	3.27249
At1_SR_9_22	NP_FL	AA15	46.0783
At1_SR_10_22	NP_FL	AA15	0
At1_SR_12_22	NP_FL	AA15	8.77203
At1_SR_24_3	NP_PA	AA15	0
At1_SR_24_22	NP_FL	AA15	0.394813
At2_DM_1_3	P_PA	AA15	0
At2_DM_2_22	P_FL	AA15	0
At2_DM_3_3	P_PA	AA15	0
At2_DM_3_22	P_FL	AA15	0
At2_DM_4_3	P_PA	AA15	0
At2_DM_4_22	P_FL	AA15	0
At2_DM_6_3	P_PA	AA15	0
At2_DM_6_22	P_FL	AA15	0
At2_DM_7_3	P_PA	AA15	0
At2_DM_7_22	P_FL	AA15	0
At2_DM_9_3	P_PA	AA15	0
At2_DM_9_22	P_FL	AA15	0
At2_DM_10_3	P_PA	AA15	0
At2_DM_11_3	P_PA	AA15	0
At2_DM_11_22	P_FL	AA15	0
At2_DM_12_3	P_PA	AA15	0
At2_DM_12_22	P_FL	AA15	0
At2_DM_13_3	P_PA	AA15	0
At2_DM_13_22	P_FL	AA15	0
At1_DM_3_3	NP_PA	CBM1	10.5418
At1_DM_3_22	NP_FL	CBM1	2.46826
At1_DM_4_3	NP_PA	CBM1	3.51032
At1_DM_4_22	NP_FL	CBM1	6.23448
At1_DM_6_3	NP_PA	CBM1	2.00493
At1_DM_6_22	NP_FL	CBM1	8.29981
At1_DM_7_3	NP_PA	CBM1	10.0677
At1_DM_7_22	NP_FL	CBM1	1.18609
At1_DM_9_3	NP_PA	CBM1	16.0357
At1_DM_9_22	NP_FL	CBM1	13.7274
At1_DM_10_3	NP_PA	CBM1	1.22119
At1_DM_10_22	NP_FL	CBM1	4.54198
At1_DM_12_3	NP_PA	CBM1	14.9249
At1_DM_12_22	NP_FL	CBM1	20.2884
At1_DM_14_3	NP_PA	CBM1	12.8428
At1_DM_14_22	NP_FL	CBM1	8.35706
At1_DM_15_3	NP_PA	CBM1	8.31155
At1_DM_15_22	NP_FL	CBM1	1.69597
At1_DM_16_3	NP_PA	CBM1	0
At1_DM_16_22	NP_FL	CBM1	0
At1_DM_18_3	NP_PA	CBM1	6.02371
At1_DM_18_22	NP_FL	CBM1	0
At1_DM_19_3	NP_PA	CBM1	9.0356
At1_DM_19_22	NP_FL	CBM1	10.7028
At1_DM_22_3	NP_PA	CBM1	17.7562
At1_DM_22_22	NP_FL	CBM1	17.5038
At1_SR_6_3	NP_PA	CBM1	0.227658
At1_SR_6_22	NP_FL	CBM1	4.24988
At1_SR_9_3	NP_PA	CBM1	0
At1_SR_9_22	NP_FL	CBM1	0
At1_SR_10_22	NP_FL	CBM1	0
At1_SR_12_22	NP_FL	CBM1	8.6641
At1_SR_24_3	NP_PA	CBM1	21.0978
At1_SR_24_22	NP_FL	CBM1	32.5854
At2_DM_1_3	P_PA	CBM1	4.90546
At2_DM_2_22	P_FL	CBM1	6.16648
At2_DM_3_3	P_PA	CBM1	4.94588
At2_DM_3_22	P_FL	CBM1	13.6281
At2_DM_4_3	P_PA	CBM1	3.21743
At2_DM_4_22	P_FL	CBM1	6.07949
At2_DM_6_3	P_PA	CBM1	0
At2_DM_6_22	P_FL	CBM1	18.5979
At2_DM_7_3	P_PA	CBM1	25.0528
At2_DM_7_22	P_FL	CBM1	5.21457
At2_DM_9_3	P_PA	CBM1	11.4338
At2_DM_9_22	P_FL	CBM1	27.4899
At2_DM_10_3	P_PA	CBM1	0
At2_DM_11_3	P_PA	CBM1	7.63201
At2_DM_11_22	P_FL	CBM1	39.3302
At2_DM_12_3	P_PA	CBM1	2.8571
At2_DM_12_22	P_FL	CBM1	2.05428
At2_DM_13_3	P_PA	CBM1	0
At2_DM_13_22	P_FL	CBM1	37.118
At1_DM_3_3	NP_PA	GH5	0
At1_DM_3_22	NP_FL	GH5	0
At1_DM_4_3	NP_PA	GH5	0
At1_DM_4_22	NP_FL	GH5	0
At1_DM_6_3	NP_PA	GH5	0
At1_DM_6_22	NP_FL	GH5	0
At1_DM_7_3	NP_PA	GH5	0
At1_DM_7_22	NP_FL	GH5	0.407923
At1_DM_9_3	NP_PA	GH5	0.267543
At1_DM_9_22	NP_FL	GH5	0
At1_DM_10_3	NP_PA	GH5	3.56323
At1_DM_10_22	NP_FL	GH5	0
At1_DM_12_3	NP_PA	GH5	0
At1_DM_12_22	NP_FL	GH5	0
At1_DM_14_3	NP_PA	GH5	0.314913
At1_DM_14_22	NP_FL	GH5	0
At1_DM_15_3	NP_PA	GH5	0
At1_DM_15_22	NP_FL	GH5	0
At1_DM_16_3	NP_PA	GH5	0
At1_DM_16_22	NP_FL	GH5	0
At1_DM_18_3	NP_PA	GH5	0
At1_DM_18_22	NP_FL	GH5	0.140703
At1_DM_19_3	NP_PA	GH5	0
At1_DM_19_22	NP_FL	GH5	0
At1_DM_22_3	NP_PA	GH5	0
At1_DM_22_22	NP_FL	GH5	0
At1_SR_6_3	NP_PA	GH5	0
At1_SR_6_22	NP_FL	GH5	0
At1_SR_9_3	NP_PA	GH5	0
At1_SR_9_22	NP_FL	GH5	0
At1_SR_10_22	NP_FL	GH5	0
At1_SR_12_22	NP_FL	GH5	0
At1_SR_24_3	NP_PA	GH5	0
At1_SR_24_22	NP_FL	GH5	0
At2_DM_1_3	P_PA	GH5	0
At2_DM_2_22	P_FL	GH5	0
At2_DM_3_3	P_PA	GH5	0
At2_DM_3_22	P_FL	GH5	0
At2_DM_4_3	P_PA	GH5	0
At2_DM_4_22	P_FL	GH5	0
At2_DM_6_3	P_PA	GH5	0
At2_DM_6_22	P_FL	GH5	0
At2_DM_7_3	P_PA	GH5	0
At2_DM_7_22	P_FL	GH5	0
At2_DM_9_3	P_PA	GH5	0
At2_DM_9_22	P_FL	GH5	0
At2_DM_10_3	P_PA	GH5	0
At2_DM_11_3	P_PA	GH5	0
At2_DM_11_22	P_FL	GH5	0
At2_DM_12_3	P_PA	GH5	0
At2_DM_12_22	P_FL	GH5	0
At2_DM_13_3	P_PA	GH5	0
At2_DM_13_22	P_FL	GH5	0
At1_DM_3_3	NP_PA	GH19	18.6873
At1_DM_3_22	NP_FL	GH19	0.683898
At1_DM_4_3	NP_PA	GH19	12.179
At1_DM_4_22	NP_FL	GH19	2.44174
At1_DM_6_3	NP_PA	GH19	4.11521
At1_DM_6_22	NP_FL	GH19	0.314487
At1_DM_7_3	NP_PA	GH19	6.04955
At1_DM_7_22	NP_FL	GH19	0.292123
At1_DM_9_3	NP_PA	GH19	0.316506
At1_DM_9_22	NP_FL	GH19	0.129217
At1_DM_10_3	NP_PA	GH19	0
At1_DM_10_22	NP_FL	GH19	0
At1_DM_12_3	NP_PA	GH19	0
At1_DM_12_22	NP_FL	GH19	0.372603
At1_DM_14_3	NP_PA	GH19	3.31798
At1_DM_14_22	NP_FL	GH19	0
At1_DM_15_3	NP_PA	GH19	13.5054
At1_DM_15_22	NP_FL	GH19	2.62013
At1_DM_16_3	NP_PA	GH19	0
At1_DM_16_22	NP_FL	GH19	0
At1_DM_18_3	NP_PA	GH19	0
At1_DM_18_22	NP_FL	GH19	0
At1_DM_19_3	NP_PA	GH19	0.887996
At1_DM_19_22	NP_FL	GH19	0.405076
At1_DM_22_3	NP_PA	GH19	0.521492
At1_DM_22_22	NP_FL	GH19	0
At1_SR_6_3	NP_PA	GH19	2.57036
At1_SR_6_22	NP_FL	GH19	0
At1_SR_9_3	NP_PA	GH19	0
At1_SR_9_22	NP_FL	GH19	0
At1_SR_10_22	NP_FL	GH19	0
At1_SR_12_22	NP_FL	GH19	0
At1_SR_24_3	NP_PA	GH19	0
At1_SR_24_22	NP_FL	GH19	0
At2_DM_1_3	P_PA	GH19	0
At2_DM_2_22	P_FL	GH19	0
At2_DM_3_3	P_PA	GH19	0
At2_DM_3_22	P_FL	GH19	0
At2_DM_4_3	P_PA	GH19	0
At2_DM_4_22	P_FL	GH19	0
At2_DM_6_3	P_PA	GH19	0
At2_DM_6_22	P_FL	GH19	0
At2_DM_7_3	P_PA	GH19	0
At2_DM_7_22	P_FL	GH19	0
At2_DM_9_3	P_PA	GH19	0
At2_DM_9_22	P_FL	GH19	0
At2_DM_10_3	P_PA	GH19	0
At2_DM_11_3	P_PA	GH19	0
At2_DM_11_22	P_FL	GH19	0
At2_DM_12_3	P_PA	GH19	0
At2_DM_12_22	P_FL	GH19	0
At2_DM_13_3	P_PA	GH19	0
At2_DM_13_22	P_FL	GH19	0
At1_DM_3_3	NP_PA	AA11	6.5699
At1_DM_3_22	NP_FL	AA11	6.05452
At1_DM_4_3	NP_PA	AA11	3.63389
At1_DM_4_22	NP_FL	AA11	1.90429
At1_DM_6_3	NP_PA	AA11	11.6906
At1_DM_6_22	NP_FL	AA11	3.32952
At1_DM_7_3	NP_PA	AA11	9.60051
At1_DM_7_22	NP_FL	AA11	2.39368
At1_DM_9_3	NP_PA	AA11	14.3407
At1_DM_9_22	NP_FL	AA11	4.72035
At1_DM_10_3	NP_PA	AA11	8.09546
At1_DM_10_22	NP_FL	AA11	3.31987
At1_DM_12_3	NP_PA	AA11	7.75502
At1_DM_12_22	NP_FL	AA11	9.24187
At1_DM_14_3	NP_PA	AA11	14.7638
At1_DM_14_22	NP_FL	AA11	4.92254
At1_DM_15_3	NP_PA	AA11	9.44116
At1_DM_15_22	NP_FL	AA11	1.00932
At1_DM_16_3	NP_PA	AA11	0
At1_DM_16_22	NP_FL	AA11	1.34755
At1_DM_18_3	NP_PA	AA11	5.72089
At1_DM_18_22	NP_FL	AA11	0.950798
At1_DM_19_3	NP_PA	AA11	3.16347
At1_DM_19_22	NP_FL	AA11	2.12169
At1_DM_22_3	NP_PA	AA11	0.975576
At1_DM_22_22	NP_FL	AA11	0.78828
At1_SR_6_3	NP_PA	AA11	41.2157
At1_SR_6_22	NP_FL	AA11	1.81409
At1_SR_9_3	NP_PA	AA11	13.8114
At1_SR_9_22	NP_FL	AA11	0.443853
At1_SR_10_22	NP_FL	AA11	0
At1_SR_12_22	NP_FL	AA11	7.27694
At1_SR_24_3	NP_PA	AA11	0.149398
At1_SR_24_22	NP_FL	AA11	0
At2_DM_1_3	P_PA	AA11	0
At2_DM_2_22	P_FL	AA11	0
At2_DM_3_3	P_PA	AA11	5.56412
At2_DM_3_22	P_FL	AA11	1.33848
At2_DM_4_3	P_PA	AA11	4.04341
At2_DM_4_22	P_FL	AA11	5.39309
At2_DM_6_3	P_PA	AA11	0
At2_DM_6_22	P_FL	AA11	0.0782321
At2_DM_7_3	P_PA	AA11	0
At2_DM_7_22	P_FL	AA11	0
At2_DM_9_3	P_PA	AA11	0
At2_DM_9_22	P_FL	AA11	0
At2_DM_10_3	P_PA	AA11	0
At2_DM_11_3	P_PA	AA11	11.448
At2_DM_11_22	P_FL	AA11	2.35024
At2_DM_12_3	P_PA	AA11	0
At2_DM_12_22	P_FL	AA11	1.41232
At2_DM_13_3	P_PA	AA11	0
At2_DM_13_22	P_FL	AA11	0
At1_DM_3_3	NP_PA	GH18	0
At1_DM_3_22	NP_FL	GH18	0
At1_DM_4_3	NP_PA	GH18	0
At1_DM_4_22	NP_FL	GH18	0
At1_DM_6_3	NP_PA	GH18	0
At1_DM_6_22	NP_FL	GH18	0.183572
At1_DM_7_3	NP_PA	GH18	0.0908528
At1_DM_7_22	NP_FL	GH18	0.0568391
At1_DM_9_3	NP_PA	GH18	0
At1_DM_9_22	NP_FL	GH18	0
At1_DM_10_3	NP_PA	GH18	0.37237
At1_DM_10_22	NP_FL	GH18	0
At1_DM_12_3	NP_PA	GH18	0
At1_DM_12_22	NP_FL	GH18	0
At1_DM_14_3	NP_PA	GH18	0
At1_DM_14_22	NP_FL	GH18	0
At1_DM_15_3	NP_PA	GH18	0
At1_DM_15_22	NP_FL	GH18	0
At1_DM_16_3	NP_PA	GH18	0
At1_DM_16_22	NP_FL	GH18	0
At1_DM_18_3	NP_PA	GH18	0
At1_DM_18_22	NP_FL	GH18	0
At1_DM_19_3	NP_PA	GH18	0
At1_DM_19_22	NP_FL	GH18	0
At1_DM_22_3	NP_PA	GH18	0
At1_DM_22_22	NP_FL	GH18	0
At1_SR_6_3	NP_PA	GH18	0
At1_SR_6_22	NP_FL	GH18	0
At1_SR_9_3	NP_PA	GH18	0
At1_SR_9_22	NP_FL	GH18	0
At1_SR_10_22	NP_FL	GH18	0
At1_SR_12_22	NP_FL	GH18	0.321442
At1_SR_24_3	NP_PA	GH18	17.386
At1_SR_24_22	NP_FL	GH18	9.18186
At2_DM_1_3	P_PA	GH18	8.15224
At2_DM_2_22	P_FL	GH18	7.83445
At2_DM_3_3	P_PA	GH18	7.34766
At2_DM_3_22	P_FL	GH18	16.9862
At2_DM_4_3	P_PA	GH18	7.66587
At2_DM_4_22	P_FL	GH18	7.06146
At2_DM_6_3	P_PA	GH18	0
At2_DM_6_22	P_FL	GH18	5.82521
At2_DM_7_3	P_PA	GH18	0
At2_DM_7_22	P_FL	GH18	7.91596
At2_DM_9_3	P_PA	GH18	6.86163
At2_DM_9_22	P_FL	GH18	7.00498
At2_DM_10_3	P_PA	GH18	3.69366
At2_DM_11_3	P_PA	GH18	4.61216
At2_DM_11_22	P_FL	GH18	24.9971
At2_DM_12_3	P_PA	GH18	2.53233
At2_DM_12_22	P_FL	GH18	6.81737
At2_DM_13_3	P_PA	GH18	39.2806
At2_DM_13_22	P_FL	GH18	12.634
At1_DM_3_3	NP_PA	GT62	6.1756
At1_DM_3_22	NP_FL	GT62	12.0948
At1_DM_4_3	NP_PA	GT62	0.200016
At1_DM_4_22	NP_FL	GT62	14.3208
At1_DM_6_3	NP_PA	GT62	13.2334
At1_DM_6_22	NP_FL	GT62	16.4548
At1_DM_7_3	NP_PA	GT62	1.50248
At1_DM_7_22	NP_FL	GT62	8.93152
At1_DM_9_3	NP_PA	GT62	2.52561
At1_DM_9_22	NP_FL	GT62	11.8091
At1_DM_10_3	NP_PA	GT62	5.12698
At1_DM_10_22	NP_FL	GT62	21.148
At1_DM_12_3	NP_PA	GT62	13.797
At1_DM_12_22	NP_FL	GT62	7.86211
At1_DM_14_3	NP_PA	GT62	4.72944
At1_DM_14_22	NP_FL	GT62	12.0909
At1_DM_15_3	NP_PA	GT62	6.19436
At1_DM_15_22	NP_FL	GT62	21.0379
At1_DM_16_3	NP_PA	GT62	0
At1_DM_16_22	NP_FL	GT62	11.5692
At1_DM_18_3	NP_PA	GT62	4.71292
At1_DM_18_22	NP_FL	GT62	12.9707
At1_DM_19_3	NP_PA	GT62	6.63242
At1_DM_19_22	NP_FL	GT62	10.1748
At1_DM_22_3	NP_PA	GT62	1.45426
At1_DM_22_22	NP_FL	GT62	4.17006
At1_SR_6_3	NP_PA	GT62	4.02352
At1_SR_6_22	NP_FL	GT62	8.68914
At1_SR_9_3	NP_PA	GT62	4.69504
At1_SR_9_22	NP_FL	GT62	3.54612
At1_SR_10_22	NP_FL	GT62	0
At1_SR_12_22	NP_FL	GT62	15.5269
At1_SR_24_3	NP_PA	GT62	1.21019
At1_SR_24_22	NP_FL	GT62	0.0266298
At2_DM_1_3	P_PA	GT62	0
At2_DM_2_22	P_FL	GT62	0
At2_DM_3_3	P_PA	GT62	0
At2_DM_3_22	P_FL	GT62	0
At2_DM_4_3	P_PA	GT62	0
At2_DM_4_22	P_FL	GT62	0
At2_DM_6_3	P_PA	GT62	0
At2_DM_6_22	P_FL	GT62	0
At2_DM_7_3	P_PA	GT62	0
At2_DM_7_22	P_FL	GT62	0
At2_DM_9_3	P_PA	GT62	0
At2_DM_9_22	P_FL	GT62	0
At2_DM_10_3	P_PA	GT62	0
At2_DM_11_3	P_PA	GT62	0
At2_DM_11_22	P_FL	GT62	0
At2_DM_12_3	P_PA	GT62	0
At2_DM_12_22	P_FL	GT62	0
At2_DM_13_3	P_PA	GT62	0
At2_DM_13_22	P_FL	GT62	0
At1_DM_3_3	NP_PA	GT25	0.834238
At1_DM_3_22	NP_FL	GT25	0.112646
At1_DM_4_3	NP_PA	GT25	0
At1_DM_4_22	NP_FL	GT25	0
At1_DM_6_3	NP_PA	GT25	0.976676
At1_DM_6_22	NP_FL	GT25	0.0776996
At1_DM_7_3	NP_PA	GT25	0.346093
At1_DM_7_22	NP_FL	GT25	0.226114
At1_DM_9_3	NP_PA	GT25	0
At1_DM_9_22	NP_FL	GT25	0.231909
At1_DM_10_3	NP_PA	GT25	9.51637
At1_DM_10_22	NP_FL	GT25	3.1311
At1_DM_12_3	NP_PA	GT25	3.73017
At1_DM_12_22	NP_FL	GT25	7.50295
At1_DM_14_3	NP_PA	GT25	0.640569
At1_DM_14_22	NP_FL	GT25	0.26088
At1_DM_15_3	NP_PA	GT25	0.619788
At1_DM_15_22	NP_FL	GT25	0
At1_DM_16_3	NP_PA	GT25	0.358387
At1_DM_16_22	NP_FL	GT25	0
At1_DM_18_3	NP_PA	GT25	3.58419
At1_DM_18_22	NP_FL	GT25	0.338434
At1_DM_19_3	NP_PA	GT25	0.220283
At1_DM_19_22	NP_FL	GT25	0
At1_DM_22_3	NP_PA	GT25	0.582927
At1_DM_22_22	NP_FL	GT25	0
At1_SR_6_3	NP_PA	GT25	0.125552
At1_SR_6_22	NP_FL	GT25	0
At1_SR_9_3	NP_PA	GT25	0.25692
At1_SR_9_22	NP_FL	GT25	0
At1_SR_10_22	NP_FL	GT25	0
At1_SR_12_22	NP_FL	GT25	0
At1_SR_24_3	NP_PA	GT25	1.53761
At1_SR_24_22	NP_FL	GT25	0.273215
At2_DM_1_3	P_PA	GT25	0
At2_DM_2_22	P_FL	GT25	2.26243
At2_DM_3_3	P_PA	GT25	7.93975
At2_DM_3_22	P_FL	GT25	5.84063
At2_DM_4_3	P_PA	GT25	1.87316
At2_DM_4_22	P_FL	GT25	5.88337
At2_DM_6_3	P_PA	GT25	2.57366
At2_DM_6_22	P_FL	GT25	1.31733
At2_DM_7_3	P_PA	GT25	0
At2_DM_7_22	P_FL	GT25	0.258078
At2_DM_9_3	P_PA	GT25	2.90454
At2_DM_9_22	P_FL	GT25	0.372444
At2_DM_10_3	P_PA	GT25	44.2641
At2_DM_11_3	P_PA	GT25	36.7612
At2_DM_11_22	P_FL	GT25	8.22102
At2_DM_12_3	P_PA	GT25	9.42842
At2_DM_12_22	P_FL	GT25	10.1685
At2_DM_13_3	P_PA	GT25	43.0029
At2_DM_13_22	P_FL	GT25	26.9052
At1_DM_3_3	NP_PA	GT15	0.480562
At1_DM_3_22	NP_FL	GT15	2.32299
At1_DM_4_3	NP_PA	GT15	0
At1_DM_4_22	NP_FL	GT15	1.00587
At1_DM_6_3	NP_PA	GT15	4.42081
At1_DM_6_22	NP_FL	GT15	5.03587
At1_DM_7_3	NP_PA	GT15	2.20912
At1_DM_7_22	NP_FL	GT15	0.478407
At1_DM_9_3	NP_PA	GT15	1.88263
At1_DM_9_22	NP_FL	GT15	4.95323
At1_DM_10_3	NP_PA	GT15	0.232162
At1_DM_10_22	NP_FL	GT15	0.203555
At1_DM_12_3	NP_PA	GT15	3.72433
At1_DM_12_22	NP_FL	GT15	15.0785
At1_DM_14_3	NP_PA	GT15	7.50963
At1_DM_14_22	NP_FL	GT15	11.3632
At1_DM_15_3	NP_PA	GT15	0
At1_DM_15_22	NP_FL	GT15	0
At1_DM_16_3	NP_PA	GT15	0
At1_DM_16_22	NP_FL	GT15	0
At1_DM_18_3	NP_PA	GT15	0
At1_DM_18_22	NP_FL	GT15	0
At1_DM_19_3	NP_PA	GT15	0
At1_DM_19_22	NP_FL	GT15	0
At1_DM_22_3	NP_PA	GT15	1.37863
At1_DM_22_22	NP_FL	GT15	0.175135
At1_SR_6_3	NP_PA	GT15	0
At1_SR_6_22	NP_FL	GT15	0
At1_SR_9_3	NP_PA	GT15	0
At1_SR_9_22	NP_FL	GT15	0
At1_SR_10_22	NP_FL	GT15	0
At1_SR_12_22	NP_FL	GT15	0.751537
At1_SR_24_3	NP_PA	GT15	1.30489
At1_SR_24_22	NP_FL	GT15	0.86137
At2_DM_1_3	P_PA	GT15	9.68515
At2_DM_2_22	P_FL	GT15	0.222982
At2_DM_3_3	P_PA	GT15	4.14271
At2_DM_3_22	P_FL	GT15	3.2032
At2_DM_4_3	P_PA	GT15	0.227683
At2_DM_4_22	P_FL	GT15	0
At2_DM_6_3	P_PA	GT15	0
At2_DM_6_22	P_FL	GT15	0.374444
At2_DM_7_3	P_PA	GT15	0
At2_DM_7_22	P_FL	GT15	0.417876
At2_DM_9_3	P_PA	GT15	0
At2_DM_9_22	P_FL	GT15	0
At2_DM_10_3	P_PA	GT15	0
At2_DM_11_3	P_PA	GT15	4.56616
At2_DM_11_22	P_FL	GT15	4.49961
At2_DM_12_3	P_PA	GT15	3.00849
At2_DM_12_22	P_FL	GT15	9.12574
At2_DM_13_3	P_PA	GT15	0
At2_DM_13_22	P_FL	GT15	2.93045
At1_DM_3_3	NP_PA	GT34	0
At1_DM_3_22	NP_FL	GT34	0.6445
At1_DM_4_3	NP_PA	GT34	5.61118
At1_DM_4_22	NP_FL	GT34	0
At1_DM_6_3	NP_PA	GT34	0
At1_DM_6_22	NP_FL	GT34	0
At1_DM_7_3	NP_PA	GT34	0
At1_DM_7_22	NP_FL	GT34	0
At1_DM_9_3	NP_PA	GT34	0
At1_DM_9_22	NP_FL	GT34	0.132686
At1_DM_10_3	NP_PA	GT34	2.16425
At1_DM_10_22	NP_FL	GT34	0
At1_DM_12_3	NP_PA	GT34	0
At1_DM_12_22	NP_FL	GT34	0.824075
At1_DM_14_3	NP_PA	GT34	0
At1_DM_14_22	NP_FL	GT34	0
At1_DM_15_3	NP_PA	GT34	0.227741
At1_DM_15_22	NP_FL	GT34	0
At1_DM_16_3	NP_PA	GT34	0
At1_DM_16_22	NP_FL	GT34	0
At1_DM_18_3	NP_PA	GT34	0.112269
At1_DM_18_22	NP_FL	GT34	0
At1_DM_19_3	NP_PA	GT34	0.197153
At1_DM_19_22	NP_FL	GT34	0
At1_DM_22_3	NP_PA	GT34	9.74594
At1_DM_22_22	NP_FL	GT34	0
At1_SR_6_3	NP_PA	GT34	0.0634082
At1_SR_6_22	NP_FL	GT34	0
At1_SR_9_3	NP_PA	GT34	4.85088
At1_SR_9_22	NP_FL	GT34	0
At1_SR_10_22	NP_FL	GT34	0
At1_SR_12_22	NP_FL	GT34	0
At1_SR_24_3	NP_PA	GT34	0
At1_SR_24_22	NP_FL	GT34	0
At2_DM_1_3	P_PA	GT34	0
At2_DM_2_22	P_FL	GT34	0
At2_DM_3_3	P_PA	GT34	0
At2_DM_3_22	P_FL	GT34	0
At2_DM_4_3	P_PA	GT34	0
At2_DM_4_22	P_FL	GT34	0
At2_DM_6_3	P_PA	GT34	0
At2_DM_6_22	P_FL	GT34	0
At2_DM_7_3	P_PA	GT34	0
At2_DM_7_22	P_FL	GT34	0
At2_DM_9_3	P_PA	GT34	0
At2_DM_9_22	P_FL	GT34	0
At2_DM_10_3	P_PA	GT34	0
At2_DM_11_3	P_PA	GT34	0
At2_DM_11_22	P_FL	GT34	0
At2_DM_12_3	P_PA	GT34	0
At2_DM_12_22	P_FL	GT34	0
At2_DM_13_3	P_PA	GT34	0
At2_DM_13_22	P_FL	GT34	0
At1_DM_3_3	NP_PA	GT96	0
At1_DM_3_22	NP_FL	GT96	0
At1_DM_4_3	NP_PA	GT96	0
At1_DM_4_22	NP_FL	GT96	0
At1_DM_6_3	NP_PA	GT96	0
At1_DM_6_22	NP_FL	GT96	0.26602
At1_DM_7_3	NP_PA	GT96	0
At1_DM_7_22	NP_FL	GT96	0.435599
At1_DM_9_3	NP_PA	GT96	0.869916
At1_DM_9_22	NP_FL	GT96	0.632335
At1_DM_10_3	NP_PA	GT96	0
At1_DM_10_22	NP_FL	GT96	0
At1_DM_12_3	NP_PA	GT96	0.0596996
At1_DM_12_22	NP_FL	GT96	0
At1_DM_14_3	NP_PA	GT96	2.6414
At1_DM_14_22	NP_FL	GT96	0.394201
At1_DM_15_3	NP_PA	GT96	0
At1_DM_15_22	NP_FL	GT96	0
At1_DM_16_3	NP_PA	GT96	0
At1_DM_16_22	NP_FL	GT96	0
At1_DM_18_3	NP_PA	GT96	0.296072
At1_DM_18_22	NP_FL	GT96	0
At1_DM_19_3	NP_PA	GT96	2.28674
At1_DM_19_22	NP_FL	GT96	0
At1_DM_22_3	NP_PA	GT96	1.32085
At1_DM_22_22	NP_FL	GT96	0.220103
At1_SR_6_3	NP_PA	GT96	0.501654
At1_SR_6_22	NP_FL	GT96	1.11486
At1_SR_9_3	NP_PA	GT96	0
At1_SR_9_22	NP_FL	GT96	0
At1_SR_10_22	NP_FL	GT96	0
At1_SR_12_22	NP_FL	GT96	1.53965
At1_SR_24_3	NP_PA	GT96	3.13405
At1_SR_24_22	NP_FL	GT96	17.827
At2_DM_1_3	P_PA	GT96	2.13321
At2_DM_2_22	P_FL	GT96	7.54379
At2_DM_3_3	P_PA	GT96	1.25137
At2_DM_3_22	P_FL	GT96	9.0307
At2_DM_4_3	P_PA	GT96	0
At2_DM_4_22	P_FL	GT96	5.00323
At2_DM_6_3	P_PA	GT96	0
At2_DM_6_22	P_FL	GT96	0
At2_DM_7_3	P_PA	GT96	0
At2_DM_7_22	P_FL	GT96	0
At2_DM_9_3	P_PA	GT96	5.5246
At2_DM_9_22	P_FL	GT96	14.2815
At2_DM_10_3	P_PA	GT96	0
At2_DM_11_3	P_PA	GT96	1.93099
At2_DM_11_22	P_FL	GT96	0
At2_DM_12_3	P_PA	GT96	1.85539
At2_DM_12_22	P_FL	GT96	1.072
At2_DM_13_3	P_PA	GT96	0
At2_DM_13_22	P_FL	GT96	0
At1_DM_3_3	NP_PA	CBM13	31.3604
At1_DM_3_22	NP_FL	CBM13	54.3404
At1_DM_4_3	NP_PA	CBM13	45.0345
At1_DM_4_22	NP_FL	CBM13	30.1205
At1_DM_6_3	NP_PA	CBM13	41.3518
At1_DM_6_22	NP_FL	CBM13	48.673
At1_DM_7_3	NP_PA	CBM13	53.6592
At1_DM_7_22	NP_FL	CBM13	38.9637
At1_DM_9_3	NP_PA	CBM13	45.0267
At1_DM_9_22	NP_FL	CBM13	41.4373
At1_DM_10_3	NP_PA	CBM13	52.1834
At1_DM_10_22	NP_FL	CBM13	50.9758
At1_DM_12_3	NP_PA	CBM13	26.305
At1_DM_12_22	NP_FL	CBM13	27.5994
At1_DM_14_3	NP_PA	CBM13	34.5079
At1_DM_14_22	NP_FL	CBM13	42.1703
At1_DM_15_3	NP_PA	CBM13	33.4967
At1_DM_15_22	NP_FL	CBM13	46.8143
At1_DM_16_3	NP_PA	CBM13	99.6416
At1_DM_16_22	NP_FL	CBM13	28.483
At1_DM_18_3	NP_PA	CBM13	33.4059
At1_DM_18_22	NP_FL	CBM13	50.3929
At1_DM_19_3	NP_PA	CBM13	51.104
At1_DM_19_22	NP_FL	CBM13	29.5421
At1_DM_22_3	NP_PA	CBM13	29.6879
At1_DM_22_22	NP_FL	CBM13	48.0862
At1_SR_6_3	NP_PA	CBM13	28.779
At1_SR_6_22	NP_FL	CBM13	51.1154
At1_SR_9_3	NP_PA	CBM13	50.6471
At1_SR_9_22	NP_FL	CBM13	37.044
At1_SR_10_22	NP_FL	CBM13	56.4069
At1_SR_12_22	NP_FL	CBM13	42.3394
At1_SR_24_3	NP_PA	CBM13	42.9187
At1_SR_24_22	NP_FL	CBM13	36.493
At2_DM_1_3	P_PA	CBM13	18.3889
At2_DM_2_22	P_FL	CBM13	53.5006
At2_DM_3_3	P_PA	CBM13	9.61589
At2_DM_3_22	P_FL	CBM13	9.40724
At2_DM_4_3	P_PA	CBM13	1.88752
At2_DM_4_22	P_FL	CBM13	14.283
At2_DM_6_3	P_PA	CBM13	97.4263
At2_DM_6_22	P_FL	CBM13	63.2297
At2_DM_7_3	P_PA	CBM13	67.1098
At2_DM_7_22	P_FL	CBM13	69.3252
At2_DM_9_3	P_PA	CBM13	10.216
At2_DM_9_22	P_FL	CBM13	36.7078
At2_DM_10_3	P_PA	CBM13	52.0423
At2_DM_11_3	P_PA	CBM13	13.4853
At2_DM_11_22	P_FL	CBM13	11.7622
At2_DM_12_3	P_PA	CBM13	9.50692
At2_DM_12_22	P_FL	CBM13	10.9311
At2_DM_13_3	P_PA	CBM13	17.7165
At2_DM_13_22	P_FL	CBM13	20.4124
At1_DM_3_3	NP_PA	CBM4	2.30331
At1_DM_3_22	NP_FL	CBM4	0
At1_DM_4_3	NP_PA	CBM4	0
At1_DM_4_22	NP_FL	CBM4	0.723162
At1_DM_6_3	NP_PA	CBM4	0
At1_DM_6_22	NP_FL	CBM4	0.164568
At1_DM_7_3	NP_PA	CBM4	0.488686
At1_DM_7_22	NP_FL	CBM4	0
At1_DM_9_3	NP_PA	CBM4	1.80467
At1_DM_9_22	NP_FL	CBM4	0
At1_DM_10_3	NP_PA	CBM4	0
At1_DM_10_22	NP_FL	CBM4	0
At1_DM_12_3	NP_PA	CBM4	1.66195
At1_DM_12_22	NP_FL	CBM4	0
At1_DM_14_3	NP_PA	CBM4	2.47823
At1_DM_14_22	NP_FL	CBM4	0
At1_DM_15_3	NP_PA	CBM4	2.5292
At1_DM_15_22	NP_FL	CBM4	4.29211
At1_DM_16_3	NP_PA	CBM4	0
At1_DM_16_22	NP_FL	CBM4	0
At1_DM_18_3	NP_PA	CBM4	0
At1_DM_18_22	NP_FL	CBM4	2.05636
At1_DM_19_3	NP_PA	CBM4	0
At1_DM_19_22	NP_FL	CBM4	3.84948
At1_DM_22_3	NP_PA	CBM4	0.396463
At1_DM_22_22	NP_FL	CBM4	0.377736
At1_SR_6_3	NP_PA	CBM4	1.17364
At1_SR_6_22	NP_FL	CBM4	0
At1_SR_9_3	NP_PA	CBM4	0
At1_SR_9_22	NP_FL	CBM4	0
At1_SR_10_22	NP_FL	CBM4	0
At1_SR_12_22	NP_FL	CBM4	0
At1_SR_24_3	NP_PA	CBM4	0
At1_SR_24_22	NP_FL	CBM4	0
At2_DM_1_3	P_PA	CBM4	0
At2_DM_2_22	P_FL	CBM4	0
At2_DM_3_3	P_PA	CBM4	0
At2_DM_3_22	P_FL	CBM4	0
At2_DM_4_3	P_PA	CBM4	0
At2_DM_4_22	P_FL	CBM4	0
At2_DM_6_3	P_PA	CBM4	0
At2_DM_6_22	P_FL	CBM4	0
At2_DM_7_3	P_PA	CBM4	0
At2_DM_7_22	P_FL	CBM4	0
At2_DM_9_3	P_PA	CBM4	0
At2_DM_9_22	P_FL	CBM4	0
At2_DM_10_3	P_PA	CBM4	0
At2_DM_11_3	P_PA	CBM4	0
At2_DM_11_22	P_FL	CBM4	0
At2_DM_12_3	P_PA	CBM4	0
At2_DM_12_22	P_FL	CBM4	0
At2_DM_13_3	P_PA	CBM4	0
At2_DM_13_22	P_FL	CBM4	0
At1_DM_3_3	NP_PA	GH30	1.07488
At1_DM_3_22	NP_FL	GH30	0
At1_DM_4_3	NP_PA	GH30	0.917947
At1_DM_4_22	NP_FL	GH30	4.1247
At1_DM_6_3	NP_PA	GH30	0
At1_DM_6_22	NP_FL	GH30	0
At1_DM_7_3	NP_PA	GH30	0
At1_DM_7_22	NP_FL	GH30	1.54564
At1_DM_9_3	NP_PA	GH30	0
At1_DM_9_22	NP_FL	GH30	0
At1_DM_10_3	NP_PA	GH30	0
At1_DM_10_22	NP_FL	GH30	0.227648
At1_DM_12_3	NP_PA	GH30	0.143625
At1_DM_12_22	NP_FL	GH30	0
At1_DM_14_3	NP_PA	GH30	0.275359
At1_DM_14_22	NP_FL	GH30	1.51739
At1_DM_15_3	NP_PA	GH30	0
At1_DM_15_22	NP_FL	GH30	0
At1_DM_16_3	NP_PA	GH30	0
At1_DM_16_22	NP_FL	GH30	0
At1_DM_18_3	NP_PA	GH30	0
At1_DM_18_22	NP_FL	GH30	0.24606
At1_DM_19_3	NP_PA	GH30	1.1353
At1_DM_19_22	NP_FL	GH30	0.898213
At1_DM_22_3	NP_PA	GH30	0.15418
At1_DM_22_22	NP_FL	GH30	0.195863
At1_SR_6_3	NP_PA	GH30	0.638984
At1_SR_6_22	NP_FL	GH30	0
At1_SR_9_3	NP_PA	GH30	0
At1_SR_9_22	NP_FL	GH30	0
At1_SR_10_22	NP_FL	GH30	0
At1_SR_12_22	NP_FL	GH30	0
At1_SR_24_3	NP_PA	GH30	0
At1_SR_24_22	NP_FL	GH30	0
At2_DM_1_3	P_PA	GH30	0
At2_DM_2_22	P_FL	GH30	0
At2_DM_3_3	P_PA	GH30	0
At2_DM_3_22	P_FL	GH30	0
At2_DM_4_3	P_PA	GH30	0
At2_DM_4_22	P_FL	GH30	0
At2_DM_6_3	P_PA	GH30	0
At2_DM_6_22	P_FL	GH30	0
At2_DM_7_3	P_PA	GH30	0
At2_DM_7_22	P_FL	GH30	0
At2_DM_9_3	P_PA	GH30	0
At2_DM_9_22	P_FL	GH30	0
At2_DM_10_3	P_PA	GH30	0
At2_DM_11_3	P_PA	GH30	0
At2_DM_11_22	P_FL	GH30	0
At2_DM_12_3	P_PA	GH30	0
At2_DM_12_22	P_FL	GH30	0
At2_DM_13_3	P_PA	GH30	0
At2_DM_13_22	P_FL	GH30	0
